# Supplementary material for: On the saliva proteome of the Eastern European house mouse (Mus musculus musculus) focusing on sexual signalling and immunity
Source: Sci Rep. 2016 Aug 31;6:32481. doi: 10.1038/srep32481 (PMC5006050; doi:10.1038/srep32481)
Supplement: Supplementary Information [file srep32481-s2.xls]

## Sheet: LC-MSMS
row.names	F1	F2	F3	F4	F5	F6	M7	M8	M9	M10	M11	median	Male_vs_Female	family	UNIPROT	SYMBOL	GO	kDa
1433S	7.2476e+07	1.56003e+08	1.72193e+08	7.66775e+07	3.8181e+07	6.66915e+07	6.51788e+07	1.5576e+08	3.05977e+08	4.90542e+08	1.22025e+08	1.22025e+08	0.0738515	14-3-3	O70456	1433S	MOUSE 14-3-3 protein sigma OS=Mus musculus GN=Sfn PE=1 SV=2	27.706
1433Z	1.27207e+08	6.22944e+07	9.25545e+07	5.78535e+07	4.90109e+07	4.16337e+07	6.96756e+07	1.05627e+08	1.37939e+08	1.72863e+08	1.18993e+08	9.25545e+07	0.15957	14-3-3	P63101	1433Z	MOUSE 14-3-3 protein zeta/delta OS=Mus musculus GN=Ywhaz PE=1 SV=1	27.771
1433T	7.83662e+06	0	0	0	0	0	6.38785e+06	5.70917e+06	4.53761e+06	8.28632e+06	0	0	0.0890995	14-3-3	P68254	1433T	MOUSE 14-3-3 protein theta OS=Mus musculus GN=Ywhaq PE=1 SV=1;>tr	27.778
1433B	1.13678e+07	6.01257e+06	6.95177e+06	5.67327e+06	4.49223e+06	5.28803e+06	6.80423e+06	1.06036e+07	1.04899e+07	1.05409e+07	1.19591e+07	6.95177e+06	0.299829	14-3-3	Q9CQV8	1433B	MOUSE 14-3-3 protein beta/alpha OS=Mus musculus GN=Ywhab PE=1 SV=3;>tr	28.086
1433F	0	0	0	1.65466e+06	0	0	0	2.17955e+06	3.82731e+06	2.65899e+06	1789.57	0	0.0797093	14-3-3	P68510	1433F	MOUSE 14-3-3 protein eta OS=Mus musculus GN=Ywhah PE=1 SV=2	28.211
1433G	7.31664e+06	6.56539e+06	6.0032e+06	5.2851e+06	0	7.35656e+06	6.59115e+06	6.65935e+06	6.37768e+06	7.97968e+06	1.04728e+07	6.59115e+06	0.369365	14-3-3	P61982	1433G	MOUSE 14-3-3 protein gamma OS=Mus musculus GN=Ywhag PE=1 SV=2	28.302
1433E	2.12624e+07	1.15381e+07	1.79527e+07	1.36576e+07	1.27775e+07	7.79031e+06	2.39106e+07	1.68314e+07	2.20382e+07	2.55638e+07	1.52822e+07	1.68314e+07	0.29878	14-3-3	P62259	1433E	MOUSE 14-3-3 protein epsilon OS=Mus musculus GN=Ywhae PE=1 SV=1;>tr	29.174
ANXA4	5.83459e+06	4.93836e+06	4.15293e+06	6.23777e+06	5.52905e+06	4.96737e+06	5.8439e+06	3.5014e+06	4.14144e+06	7.16631e+06	0	4.96737e+06	0.503254	annexin	D3Z0S1	ANXA4	MOUSE Annexin (Fragment) OS=Mus musculus GN=Anxa4 PE=3 SV=1;>sp	28.545
ANXA5	3.35486e+07	3.26958e+07	4.68859e+07	2.74214e+07	3.83295e+07	2.63126e+07	4.26399e+07	1.77985e+07	2.41999e+07	3.34395e+07	1.97138e+07	3.26958e+07	0.467494	annexin	P48036	ANXA5	MOUSE Annexin A5 OS=Mus musculus GN=Anxa5 PE=1 SV=1	35.752
ANXA3	3.95809e+07	6.44836e+06	1.2147e+07	9.10325e+06	7.73999e+06	9.2643e+06	6.89682e+06	1.94471e+07	1.87671e+07	2.13443e+07	1.72381e+07	1.2147e+07	0.531052	annexin	O35639	ANXA3	MOUSE Annexin A3 OS=Mus musculus GN=Anxa3 PE=1 SV=4	36.384
ANXA8	5.88291e+06	4.77477e+06	0	0	0	0	0	4.52583e+06	1.20247e+07	1.19819e+07	2058.39	2058.39	0.102269	annexin	O35640	ANXA8	MOUSE Annexin A8 OS=Mus musculus GN=Anxa8 PE=2 SV=2;>tr	36.724
ANXA2	2.10457e+08	1.46696e+08	2.02943e+08	1.32022e+08	1.25629e+08	8.92222e+07	1.16294e+08	1.19113e+08	1.22313e+08	1.42907e+08	1.47113e+08	1.32022e+08	0.506705	annexin	P07356	ANXA2	MOUSE Annexin A2 OS=Mus musculus GN=Anxa2 PE=1 SV=2;>tr	38.676
ANXA1	9.59196e+08	2.35475e+08	6.05268e+08	2.87473e+08	2.09554e+08	3.40175e+08	3.25956e+08	5.83639e+08	7.6692e+08	1.02711e+09	7.3959e+08	5.83639e+08	0.14072	annexin	P10107	ANXA1	MOUSE Annexin A1 OS=Mus musculus GN=Anxa1 PE=1 SV=2	38.734
ANXA7	2.40632e+06	4.87189e+06	3.22395e+06	3.85487e+06	4.38243e+06	3.91668e+06	2.93525e+06	3.4272e+06	0	0	0	3.22395e+06	0.135646	annexin	Q07076	ANXA7	MOUSE Annexin A7 OS=Mus musculus GN=Anxa7 PE=2 SV=2	49.925
ANX11	2.43725e+07	0	1.10053e+07	5.80856e+06	0	7.64746e+06	0	1.1003e+07	1.17675e+07	1.67325e+07	1.37631e+07	1.1003e+07	0.42297	annexin	P97384	ANX11	MOUSE Annexin A11 OS=Mus musculus GN=Anxa11 PE=1 SV=2;>tr	54.079
ANXA6	4.68787e+06	0	0	0	0	6.93036e+06	0	0	1.17008e+07	8.12451e+06	0	0	0.199488	annexin	F8WIT2	ANXA6	MOUSE Annexin OS=Mus musculus GN=Anxa6 PE=1 SV=1;>sp	75.288
CAH2	0	1.83952e+06	3.05576e+06	1.16286e+08	3.17737e+06	3.12191e+06	0	0	0	0	0	0	0.0110521	CA	P00920	CAH2	MOUSE Carbonic anhydrase 2 OS=Mus musculus GN=Ca2 PE=1 SV=4	29.032
CAH6	1.05215e+09	3.12357e+09	1.0587e+09	1.28976e+09	3.06587e+09	6.84309e+09	1.03322e+09	3.20794e+09	2.15494e+09	1.45831e+09	5.90525e+09	2.15494e+09	0.922003	CA	P18761	CAH6	MOUSE Carbonic anhydrase 6 OS=Mus musculus GN=Ca6 PE=1 SV=3;>tr	36.494
CATG	1.39103e+07	0	1.03376e+07	0	0	7.84097e+06	0	1.10405e+07	1.27333e+07	1.39576e+07	1.24755e+07	1.03376e+07	0.198148	cathepsin	P28293	CATG	MOUSE Cathepsin G OS=Mus musculus GN=Ctsg PE=1 SV=2	29.095
CATB	6.65727e+06	9.6293e+06	9.94748e+06	7.85348e+06	1.13919e+07	2.4765e+07	0	7.23494e+06	1.01964e+07	1.04562e+07	8.61996e+06	9.6293e+06	0.277346	cathepsin	P10605	CATB	MOUSE Cathepsin B OS=Mus musculus GN=Ctsb PE=1 SV=2	37.279
CATL1	0	6.46402e+06	0	3.59909e+06	7.08826e+06	0	5.51107e+06	7.34891e+06	6.72708e+06	7.78384e+06	6.79881e+06	6.46402e+06	0.140878	cathepsin	P06797	CATL1	MOUSE Cathepsin L1 OS=Mus musculus GN=Ctsl PE=1 SV=2	37.547
CATD	5.55295e+07	9.90566e+07	6.62745e+07	6.40325e+07	1.02131e+08	1.27794e+08	5.92249e+07	4.3784e+07	4.73349e+07	4.90279e+07	3.26335e+07	5.92249e+07	0.151229	cathepsin	P18242	CATD	MOUSE Cathepsin D OS=Mus musculus GN=Ctsd PE=1 SV=1;>tr	44.953
CH3L1	4.17733e+06	0	0	0	0	0	0	3.46626e+06	4.16966e+06	0	0	0	0.2109	chitinase	Q61362	CH3L1	MOUSE Chitinase-3-like protein 1 OS=Mus musculus GN=Chi3l1 PE=1 SV=3	43.893
CHIL3	3.11392e+06	2.35162e+07	4.75823e+08	1.66677e+07	7.06398e+06	4.33672e+07	0	4.63263e+06	4.72031e+06	0	3.2466e+06	4.72031e+06	0.00602212	chitinase	O35744	CHIL3	Chitinase-like protein 3	44.458
CHIL4	6.38419e+07	3.6314e+08	1.72961e+09	3.85645e+08	8.39164e+07	1.82099e+08	4.65201e+07	8.78933e+07	1.69293e+08	4.24312e+08	6.78596e+07	1.69293e+08	0.0479684	chitinase	Q91Z98	CHIL4	MOUSE Chitinase-like protein 4 OS=Mus musculus GN=Chil4 PE=1 SV=2	44.974
CHIA	1.73048e+08	5.47108e+08	6.12103e+08	2.28378e+08	4.2465e+08	1.71499e+09	1.71716e+08	1.32583e+09	1.39905e+09	1.30608e+09	1.58809e+09	6.12103e+08	0.0797725	chitinase	Q91XA9	CHIA	MOUSE Acidic mammalian chitinase OS=Mus musculus GN=Chia PE=1 SV=2;>tr	52.003
CYTA	1.03731e+07	1.95478e+07	1.00274e+07	1.93664e+07	1.12008e+07	1.03796e+07	1.31677e+07	4.04953e+07	4.56227e+07	6.02288e+07	2.55028e+07	1.93664e+07	0.0842212	cystatin	P56567	CYTA	MOUSE Cystatin-A OS=Mus musculus GN=Csta PE=2 SV=1;>tr	10.929
CYTC	2.65062e+06	0	0	2.90499e+06	8.47569e+06	8.40432e+06	1.45892e+07	1.57702e+07	2.00549e+07	1.70138e+07	6.96914e+06	8.40432e+06	0.070831	cystatin	P21460	CYTC	MOUSE Cystatin-C OS=Mus musculus GN=Cst3 PE=2 SV=2;>tr	15.531
CST10	1.03254e+07	0	3.76391e+06	3.39222e+06	3.59859e+06	0	1.97456e+06	6.08212e+08	4.16589e+08	2.66646e+08	2.8272e+08	3.76391e+06	0.00194629	cystatin	Q9JM84	CST10	MOUSE Cystatin 10 (Chondrocytes) OS=Mus musculus GN=Cst10 PE=2 SV=1;>tr	16.451
ESP1	0	5.34061e+07	0	2.3597e+07	6.55004e+07	4.11788e+07	4.12466e+08	7.95523e+07	2.02915e+08	5.34328e+08	1.47435e+08	6.55004e+07	0.00602844	ESP	Q3LHH8	ESP1	MOUSE Exocrine gland-secreted peptide 1 OS=Mus musculus GN=Esp1 PE=1 SV=1	11.346
ESP6	4.88972e+07	7.04062e+07	4.59815e+07	5.40934e+07	4.96417e+07	2.06466e+07	2.46464e+08	2.37299e+07	6.4574e+07	2.00601e+08	2.8413e+07	4.96417e+07	0.0845055	ESP	A8R0U0	ESP6	MOUSE Exocrine gland-secreting peptide 6 OS=Mus musculus GN=Esp6 PE=2 SV=1	15.075
IGKV4-63	0	0	0	0	0	1.24557e+07	0	1.35388e+07	1.11706e+07	1.22574e+07	3131.94	0	0.0876335	Immunity	A0A075B5M1	IGKV4-63	MOUSE Protein Igkv4-63 OS=Mus musculus GN=Igkv4-63 PE=4 SV=1	10.157
IGKV4-61	6.79668e+06	8.59729e+06	6.43541e+06	1.13159e+07	1.99267e+07	0	7.05199e+06	2.50455e+07	2.03003e+07	9.72253e+06	2.28755e+07	9.72253e+06	0.172284	Immunity	A0A075B5M2	IGKV4-61	MOUSE Protein Igkv4-61 OS=Mus musculus GN=Igkv4-61 PE=4 SV=2;>tr	10.25
IGKV4-53	0	0	0	0	0	0	0	1.01851e+07	8.90818e+06	0	0	0	0.0230585	Immunity	A0A075B677	IGKV4-53	MOUSE Protein Igkv4-53 OS=Mus musculus GN=Igkv4-53 PE=4 SV=1	10.366
IGKV5-39	8.63371e+06	5.35201e+06	6.87343e+06	2.94431e+06	7.32857e+06	0	5.45368e+06	3.46175e+07	3.8103e+07	6.10432e+06	0	6.10432e+06	0.0816619	Immunity	A0A075B5M7	IGKV5-39	MOUSE Protein Igkv5-39 OS=Mus musculus GN=Igkv5-39 PE=4 SV=2	10.442
IGKV9-124	5.17382e+06	5.80313e+06	0	0	0	8.9857e+06	0	0	0	0	0	0	0.0315324	Immunity	A0A075B5K2	IGKV9-124	MOUSE Protein Igkv9-124 OS=Mus musculus GN=Igkv9-124 PE=4 SV=2	10.517
IGKV6-13	1.15838e+07	9.71781e+06	1.46105e+07	1.27139e+07	1.71797e+07	2.06939e+07	2.60793e+07	2.63692e+07	2.86752e+07	1.53571e+07	3232.43	1.53571e+07	0.377024	Immunity	A0A075B5N7	IGKV6-13	MOUSE Protein Igkv6-13 OS=Mus musculus GN=Igkv6-13 PE=4 SV=2	10.554
HVM56	3.98479e+07	1.94424e+07	2.26209e+07	2.38709e+07	2.70983e+07	2.54639e+07	2.34746e+07	3.91253e+07	3.27173e+07	8.10046e+07	2.19095e+07	2.54639e+07	0.256676	Immunity	P18527	HVM56	MOUSE Ig heavy chain V region 914 OS=Mus musculus PE=1 SV=1	10.661
CH10	1.27505e+07	3.60021e+06	4.06733e+06	0	0	3.82413e+06	4.63584e+06	3.48723e+06	3.41274e+06	3.63948e+06	3.8146e+06	3.63948e+06	0.793807	immunity	Q64433	CH10	MOUSE 10 kDa heat shock protein, mitochondrial OS=Mus musculus GN=Hspe1 PE=1 SV=2	10.963
IGHV1-31	1.95335e+07	1.34939e+07	1.08851e+07	1.39765e+07	0	1.5545e+07	7.20666e+06	5.53258e+07	3.05623e+07	2.70777e+07	1.50264e+07	1.50264e+07	0.123286	Immunity	A0A075B5V1	IGHV1-31	MOUSE Protein Ighv1-31 OS=Mus musculus GN=Ighv1-31 PE=4 SV=1;>tr	10.966
HVM57	0	0	0	0	0	0	0	1.1276e+07	1.7163e+07	1.96265e+07	2779.16	0	0.0139147	Immunity	P18528	HVM57	Ig heavy chain V region 6.96	11.007
IGKV8_19	0	0	0	0	0	0	0	5.46996e+06	4.75265e+06	0	4.84982e+06	0	0.0264139	Immunity	A0A087WNJ9	IGKV8_19	MOUSE Protein Igkv8-19 OS=Mus musculus GN=Igkv8-19 PE=4 SV=1	11.213
SVAL2	3.62901e+08	3.65045e+08	3.77133e+08	2.73563e+08	2.29211e+08	2.99784e+08	5.12864e+08	1.62313e+08	4.32852e+08	8.16626e+08	1.68398e+08	3.62901e+08	0.27473	immunity	D3Z617	SVAL2	MOUSE Protein Sval2 OS=Mus musculus GN=Sval2 PE=4 SV=1;>tr	11.536
LAC1	7.31892e+06	2.30179e+07	0	0	1.71369e+07	1.44975e+07	0	2.29963e+07	9.86782e+06	8.33471e+06	8.52814e+06	8.52814e+06	0.831488	Immunity	P01843	LAC1	MOUSE Ig lambda-1 chain C region OS=Mus musculus PE=1 SV=1	11.575
IGKC	4.51509e+07	6.05008e+07	6.15071e+07	7.63222e+07	1.52285e+08	1.52851e+08	1.07846e+08	3.04887e+08	3.20411e+08	3.5855e+08	2.91607e+08	1.52285e+08	0.0461864	Immunity	P01837	IGKC	MOUSE Ig kappa chain C region OS=Mus musculus PE=1 SV=1;>tr	11.778
KV5AC	4.48756e+06	1.06533e+07	2.11969e+07	9.31678e+06	1.7322e+07	1.11107e+07	9.23768e+06	2.37529e+07	2.64067e+07	0	9.67413e+06	1.06533e+07	0.693081	Immunity	P01645	KV5AC	MOUSE Ig kappa chain V-V region HP 93G7 OS=Mus musculus PE=1 SV=1;>sp	11.954
KV3A4	3.57441e+07	0	0	0	0	0	0	2.3037e+07	2.40394e+07	0	0	0	0.277409	Immunity	P03977	KV3A4	MOUSE Ig kappa chain V-III region 50S10.1 OS=Mus musculus PE=1 SV=1	12.042
MIF	6.95515e+06	5.53672e+06	0	5.33442e+06	0	4.37939e+06	0	9.31258e+06	4.10258e+06	0	0	4.10258e+06	0.439469	Immunity	P34884	MIF	MOUSE Macrophage migration inhibitory factor OS=Mus musculus GN=Mif PE=1 SV=2	12.504
IGKV12-38	0	0	0	0	0	0	0	1.05501e+07	7.71267e+06	0	0	0	0.0233934	Immunity	A0A075B5M8	IGKV12-38	MOUSE Protein Igkv12-38 OS=Mus musculus GN=Igkv12-38 PE=4 SV=2	12.525
KV5A9	4.43337e+07	4.28422e+06	3.48711e+06	0	0	5.35665e+06	0	8.67992e+06	5.22572e+06	6.71381e+06	0	4.28422e+06	0.152291	Immunity	P01642	KV5A9	MOUSE Ig kappa chain V-V region L7 (Fragment) OS=Mus musculus GN=Gm10881 PE=1 SV=1;>tr	12.615
IGKV12-44	1.1055e+07	8.37931e+06	1.06674e+07	1.55337e+07	1.00316e+07	1.18975e+07	4.76419e+06	3.07046e+07	1.84939e+07	1.41123e+07	5.30547e+06	1.1055e+07	0.41516	Immunity	A0A087WNJ0	IGKV12-44	MOUSE Protein Igkv12-44 OS=Mus musculus GN=Igkv12-44 PE=4 SV=1;>sp	12.654
HVM36	2.29422e+07	9.15736e+06	2.12131e+07	9.53896e+06	1.87736e+07	0	0	1.43919e+07	1.94788e+07	1.05067e+07	4345.84	1.05067e+07	0.300291	Immunity	P01806	HVM36	MOUSE Ig heavy chain V region 441 OS=Mus musculus PE=4 SV=1;>sp	12.911
IGHV14-3	6.92412e+06	0	3.95816e+06	0	6.7166e+06	0	0	3.55513e+07	1.09749e+07	0	0	0	0.0936682	Immunity	A0A075B5R9	IGHV14-3	MOUSE Protein Ighv14-3 (Fragment) OS=Mus musculus GN=Ighv14-3 PE=4 SV=1;>tr	12.975
IGHV6-6	0	0	0	0	0	0	0	9.30194e+06	9.8959e+06	0	0	0	0.0230395	Immunity	A0A075B5T3	IGHV6-6	MOUSE Protein Ighv6-6 OS=Mus musculus GN=Ighv6-6 PE=4 SV=1;>sp	13.293
IGHV7-3	0	0	0	0	0	0	0	1.11713e+07	2.09769e+07	5.27668e+06	0	0	0.0159179	Immunity	A0A075B5R2	IGHV7-3	MOUSE Protein Ighv7-3 OS=Mus musculus GN=Ighv7-3 PE=4 SV=1	13.294
IGHV6-3	2.52596e+06	0	0	0	0	0	0	6.13954e+06	4.12053e+06	0	0	0	0.0886572	Immunity	A0A075B5T2	IGHV6-3	MOUSE Protein Ighv6-3 OS=Mus musculus GN=Ighv6-3 PE=4 SV=2	13.316
LY6D	0	0	0	0	0	0	0	1.64319e+07	1.62024e+07	0	0	0	0.0172259	Immunity	P35459	LY6D	MOUSE Lymphocyte antigen 6D OS=Mus musculus GN=Ly6d PE=1 SV=1	13.395
IGKV8-30	1.02332e+07	8.19408e+06	9.68788e+06	7.48256e+06	1.44774e+07	1.12459e+07	1.24083e+07	1.34183e+07	1.1601e+07	8.47804e+06	1.33784e+07	1.12459e+07	0.601005	Immunity	A0A087WNJ3	IGKV8-30	MOUSE Protein Igkv8-30 OS=Mus musculus GN=Igkv8-30 PE=4 SV=1;>tr	13.432
IGJ	8.94297e+07	8.28185e+07	1.17705e+08	6.50885e+07	8.57213e+07	1.14431e+08	6.25844e+07	2.49428e+08	2.20599e+08	3.13176e+08	1.19771e+08	1.14431e+08	0.0915324	Immunity	E9PWK4	IGJ	MOUSE Immunoglobulin J chain (Fragment) OS=Mus musculus GN=Igj PE=4 SV=3;>sp	13.651
PIP	1.01991e+09	1.21575e+09	5.2219e+08	1.41603e+09	1.80963e+09	1.62896e+09	1.70054e+09	1.07605e+09	1.19644e+09	1.04561e+09	2.9711e+09	1.21575e+09	0.273605	immunity	P02816	PIP	MOUSE Prolactin-inducible protein homolog OS=Mus musculus GN=Pip PE=2 SV=3	16.823
CRAMP	1.24085e+08	6.23744e+07	2.61974e+08	1.14047e+08	8.59831e+07	1.44145e+08	6.4527e+07	2.28758e+08	2.51442e+08	3.33162e+08	2.48703e+08	1.44145e+08	0.137687	immunity	P51437	CRAMP	MOUSE Cathelin-related antimicrobial peptide OS=Mus musculus GN=Camp PE=2 SV=1	19.581
LYG1	5.52828e+06	7.14301e+06	1.12631e+07	8.35379e+06	0	0	5.00348e+06	4.29745e+06	7.64534e+06	8.40782e+06	2.27151e+07	7.14301e+06	0.219355	Immunity	F8WIW2	LYG1	MOUSE Lysozyme g-like protein 1 OS=Mus musculus GN=Lyg1 PE=4 SV=1;>sp	21.884
BPIFA2	2.43349e+08	4.2645e+08	2.1714e+08	2.14232e+08	2.95934e+08	1.11473e+09	1.87368e+08	3.33225e+09	2.51507e+09	2.18358e+09	3.11212e+09	4.2645e+08	0.0031722	Immunity	B7ZCG3	BPIFA2	MOUSE BPI fold-containing family A member 2 (Fragment) OS=Mus musculus GN=Bpifa2 PE=4 SV=1;>sp	22.321
CFAD	4.19212e+06	1.9432e+06	0	4.548e+06	0	5.75586e+06	2.90519e+06	1.69223e+08	2.16565e+07	2.59661e+06	4.82969e+06	4.19212e+06	0.0128152	Immunity	P03953	CFAD	MOUSE Complement factor D OS=Mus musculus GN=Cfd PE=1 SV=1	28.057
BPIA1	0	0	0	0	0	1.24186e+07	0	2.03236e+07	2.44215e+07	2.12094e+07	0	0	0.0495545	Immunity	P97361	BPIA1	MOUSE BPI fold-containing family A member 1 OS=Mus musculus GN=Bpifa1 PE=1 SV=3	28.625
IGHG1	6.58372e+07	5.30739e+07	1.90703e+08	2.16194e+08	1.04523e+08	1.76789e+08	4.19553e+07	6.61964e+07	9.62845e+07	2.10435e+08	1.15884e+08	1.04523e+08	0.386856	Immunity	A0A075B5P4	IGHG1	MOUSE Ig gamma-1 chain C region secreted form OS=Mus musculus GN=Ighg1 PE=4 SV=1	35.633
IGHG3	1.8979e+07	1.3651e+07	1.99516e+07	1.1897e+07	0	3.80146e+07	0	0	1.13143e+07	1.05556e+07	0	1.13143e+07	0.0862622	Immunity	A0A075B5P5	IGHG3	MOUSE Protein Ighg3 OS=Mus musculus GN=Ighg3 PE=4 SV=1;>sp	36.198
GCAA	2.03482e+07	2.84771e+07	1.29267e+07	2.56428e+07	3.18348e+07	2.33403e+08	1.63501e+07	2.53899e+07	1.83357e+07	1.55369e+07	4298.49	2.03482e+07	0.0649668	Immunity	P01863	GCAA	MOUSE Ig gamma-2A chain C region, A allele OS=Mus musculus GN=Ighg PE=1 SV=1;>sp	36.389
IGHG2B	1.4881e+08	4.947e+07	2.73531e+07	5.09613e+07	3.08443e+07	4.43436e+08	5.21549e+07	8.23977e+07	5.62968e+07	3.55994e+07	2.78013e+07	5.09613e+07	0.0929858	Immunity	A0A075B5P3	IGHG2B	MOUSE Protein Ighg2b OS=Mus musculus GN=Ighg2b PE=4 SV=1	36.568
LSP1	7.47737e+06	0	6.73805e+06	0	0	0	0	1.40591e+07	1.73514e+07	2.68283e+07	1.63184e+07	6.73805e+06	0.0481453	Immunity	P19973	LSP1	MOUSE Lymphocyte-specific protein 1 OS=Mus musculus GN=Lsp1 PE=1 SV=2;>tr	36.713
IGHA-002	5.55496e+08	2.56077e+08	3.79638e+08	1.74918e+08	5.1827e+07	0	3.806e+08	4.36876e+08	5.23513e+08	6.65033e+08	1.29336e+08	3.79638e+08	0.106306	Immunity	A0A075B6A3	IGHA	MOUSE Protein Igha OS=Mus musculus GN=Igha PE=4 SV=1	36.718
IGHA	6.08191e+08	3.9424e+08	5.37578e+08	5.45461e+08	7.27237e+08	5.70954e+08	3.27586e+08	2.3442e+09	1.53815e+09	1.31294e+09	9.58598e+08	6.08191e+08	0.0510332	Immunity	P01878	IGHA	MOUSE Ig alpha chain C region OS=Mus musculus PE=1 SV=1	36.875
CD44	6.20328e+06	0	0	0	0	0	0	4.54422e+06	5.23443e+06	4.41169e+06	1901.99	0	0.139014	Immunity	Q3U8S1	CD44	MOUSE CD44 antigen OS=Mus musculus GN=Cd44 PE=1 SV=1;>tr	40.263
IGG2B	0	0	0	0	0	5.90261e+07	0	2.08703e+07	2.36592e+07	0	0	0	0.702218	Immunity	P01867	IGG2B	MOUSE Ig gamma-2B chain C region OS=Mus musculus GN=Igh-3 PE=1 SV=3	44.259
BPIB2	7.04174e+06	0	0	0	0	2.13895e+07	0	5.74678e+07	4.91845e+07	3.57106e+07	3.40795e+07	7.04174e+06	0.023861	Immunity	Q8C1E1	BPIB2	MOUSE BPI fold-containing family B member 2 OS=Mus musculus GN=Bpifb2 PE=2 SV=1	49.521
BPIB3	0	0	0	0	0	0	8.94407e+06	7.28274e+06	0	0	0	0	0.0248215	Immunity	Q80ZU7	BPIB3	MOUSE BPI fold-containing family B member 3 OS=Mus musculus GN=Bpifb3 PE=2 SV=2	49.884
IGHM	1.76428e+06	0	0	1.46752e+06	1.4827e+06	1.88006e+08	0	753108	993148	1.64568e+06	0	993148	0.0111216	Immunity	P01872	IGHM	MOUSE Ig mu chain C region OS=Mus musculus GN=Ighm PE=1 SV=2;>tr	49.971
BPIB1	6.11649e+07	7.53106e+07	1.65213e+08	5.47194e+07	2.06455e+08	2.72424e+07	5.35859e+07	6.73289e+08	4.31624e+08	2.93544e+08	2.03916e+08	1.65213e+08	0.0312354	Immunity	Q61114	BPIB1	MOUSE BPI fold-containing family B member 1 OS=Mus musculus GN=Bpifb1 PE=2 SV=4	52.455
KNG1	2.51839e+07	2.57916e+07	1.36841e+07	2.50811e+07	1.9107e+07	5.34079e+07	1.36642e+07	1.89573e+07	1.76547e+07	2.62516e+07	2.46511e+07	2.46511e+07	0.391166	immunity	D3YTY9	KNG1	MOUSE Kininogen-1 OS=Mus musculus GN=Kng1 PE=4 SV=1;>sp	53.204
BPIFB5	1.81668e+07	5.81199e+06	1.04146e+07	0	1.17381e+07	0	9.03316e+06	9.03956e+07	5.23124e+07	3.66282e+07	4.07798e+07	1.17381e+07	0.0280885	Immunity	Q3UQ05	BPIFB5	MOUSE Protein Bpifb5 OS=Mus musculus GN=Bpifb5 PE=2 SV=1	54.589
CH60	1.63632e+07	5.7272e+06	4.87882e+06	6.65335e+06	6.34461e+06	7.65038e+06	5.58412e+06	3.60758e+06	4.27739e+06	0	6.70242e+06	5.7272e+06	0.202667	immunity	P63038	CH60	MOUSE 60 kDa heat shock protein, mitochondrial OS=Mus musculus GN=Hspd1 PE=1 SV=1	60.955
BPIFB9B	3.07972e+09	4.95659e+09	4.0526e+09	3.21997e+09	7.57606e+09	3.37643e+09	6.56342e+09	1.11236e+10	8.86854e+09	7.47072e+09	7.94115e+09	6.56342e+09	0.0473175	Immunity	A2AJD1	BPIFB9B	MOUSE Protein Bpifb9b OS=Mus musculus GN=Bpifb9b PE=4 SV=1	62.345
CD177	1.04306e+08	1.51735e+07	5.24522e+07	1.67435e+07	1.5756e+07	3.92993e+07	5.85363e+06	3.04428e+07	3.54357e+07	4.50149e+07	3.26097e+07	3.26097e+07	0.35607	Immunity	Q8R2S8	CD177	MOUSE CD177 antigen OS=Mus musculus GN=Cd177 PE=2 SV=1	87.09
MA2B1	6.79786e+06	4.69168e+07	6.73455e+06	1.9107e+07	8.10523e+07	1.03007e+09	2.828e+06	1.80054e+06	9.33617e+06	8.9773e+06	1554	8.9773e+06	0.00392417	Immunity	O09159	MA2B1	MOUSE Lysosomal alpha-mannosidase OS=Mus musculus GN=Man2b1 PE=2 SV=4	114.65
CFH	3.92728e+06	2.46764e+06	0	4.59776e+06	0	9.1083e+06	0	0	0	0	0	0	0.031425	Immunity	D6RGQ0	CFH	MOUSE Complement factor H OS=Mus musculus GN=Cfh PE=4 SV=1;>tr	125.05
CO3	1.12076e+08	7.04795e+07	8.59027e+07	1.5484e+08	7.41503e+07	1.16892e+08	4.63013e+07	5.95274e+07	9.30885e+07	1.34553e+08	8.5481e+07	8.59027e+07	0.446749	Immunity	P01027	CO3	MOUSE Complement C3 OS=Mus musculus GN=C3 PE=1 SV=3	186.48
CO4B	2.36417e+06	0	0	4.11711e+06	0	0	0	0	0	0	0	0	0.0589005	Immunity	P01029	CO4B	MOUSE Complement C4-B OS=Mus musculus GN=C4b PE=1 SV=3	192.91
KLK14	1.75091e+07	3.05263e+07	2.4017e+07	3.04365e+07	4.62212e+07	2.48432e+07	2.52994e+07	5.00633e+07	2.85869e+07	2.1557e+07	3.383e+07	2.85869e+07	0.702515	kallikrein	Q8CGR5	KLK14	MOUSE Kallikrein-14 OS=Mus musculus GN=Klk14 PE=2 SV=1	27.016
KLK1B22	1.92669e+08	6.40379e+08	2.34003e+08	2.61584e+08	1.00776e+09	6.25993e+09	1.44225e+08	6.6201e+07	6.38264e+07	1.44837e+08	6.73652e+07	1.92669e+08	0.0015861	kallikrein	P15948	KLK1B22	MOUSE Kallikrein 1-related peptidase b22 OS=Mus musculus GN=Klk1b22 PE=1 SV=1	28.384
KLK1B26	1.15423e+08	1.07646e+09	1.5603e+08	2.2454e+08	6.39115e+08	1.17593e+09	1.48986e+08	1.02749e+08	1.08258e+08	1.24913e+08	6.73232e+07	1.48986e+08	0.0111532	kallikrein	P36369	KLK1B26	MOUSE Kallikrein 1-related peptidase b26 OS=Mus musculus GN=Klk1b26 PE=2 SV=1	28.463
KLK1B8	1.552e+08	9.7857e+08	2.17381e+08	4.72684e+08	1.90224e+09	4.29914e+09	1.75276e+08	4.78744e+07	5.79277e+07	7.12926e+07	4.02811e+07	1.75276e+08	0.0014534	kallikrein	P07628	KLK1B8	Kallikrein 1-related peptidase b8	28.531
KLK1B4	1.11913e+08	6.59501e+08	1.79437e+08	3.24682e+08	1.7241e+09	5.02595e+09	1.43348e+08	2.97719e+07	6.08857e+07	1.10246e+08	5.11507e+07	1.43348e+08	0.00147867	kallikrein	P00757	KLK1B4	MOUSE Kallikrein 1-related peptidase-like b4 OS=Mus musculus GN=Klk1b4 PE=1 SV=1	28.548
KLK1B21	3.52458e+07	9.53447e+07	2.97637e+07	5.5541e+07	2.80476e+08	5.34976e+08	2.62297e+07	4.3981e+06	0	8.28919e+06	3.337e+07	3.337e+07	0.00817062	kallikrein	Q61759	KLK1B21	MOUSE Kallikrein 1-related peptidase b21 OS=Mus musculus GN=Klk1b21 PE=2 SV=3	28.69
KLK1B16	1.77642e+08	9.77655e+08	2.06641e+08	3.84671e+08	1.79632e+09	6.81469e+09	3.48782e+08	8.01945e+07	1.43393e+08	2.20484e+08	8.47758e+07	2.20484e+08	0.00212954	kallikrein	P04071	KLK1B16	Kallikrein 1-related peptidase	28.722
KLK1B11	1.16105e+08	5.91109e+08	2.2326e+08	4.26597e+08	1.46932e+09	2.44884e+09	1.05762e+08	0	3.50449e+07	2.1783e+07	0	1.16105e+08	0.00152923	kallikrein	P15946	KLK1B11	Kallikrein 1-related peptidase b11	28.727
KLK1B27	1.84594e+07	1.80284e+08	5.8879e+07	1.26723e+08	4.21659e+08	3.14181e+09	1.95566e+07	1.16833e+07	2.20611e+07	1.95674e+07	9.58137e+06	2.20611e+07	0.00164297	kallikrein	Q9JM71	KLK1B27	MOUSE Kallikrein 1-related peptidase b27 OS=Mus musculus GN=Klk1b27 PE=1 SV=1	28.742
KLK1B5	2.69573e+08	7.2628e+08	5.04892e+08	3.16998e+08	1.84772e+09	5.36991e+09	2.0594e+08	8.79221e+08	9.90238e+08	9.4888e+08	7.84256e+08	7.84256e+08	0.0846445	kallikrein	P15945	KLK1B5	MOUSE Kallikrein 1-related peptidase b5 OS=Mus musculus GN=Klk1b5 PE=2 SV=1	28.748
KLK1	5.19465e+08	7.36954e+08	6.49971e+08	2.90165e+08	6.82593e+08	3.25441e+09	3.66986e+08	1.67179e+09	1.54536e+09	1.71166e+09	9.76639e+08	7.36954e+08	0.317081	kallikrein	P15947	KLK1	MOUSE Kallikrein-1 OS=Mus musculus GN=Klk1 PE=1 SV=3	28.774
KLK1B9	7.56886e+08	3.3341e+09	9.47434e+08	1.75997e+09	7.02621e+09	1.26643e+10	6.10599e+08	2.7141e+08	4.48024e+08	9.02499e+08	2.96129e+08	9.02499e+08	0.00111848	kallikrein	P15949	KLK1B9	MOUSE Kallikrein 1-related peptidase b9 OS=Mus musculus GN=Klk1b9 PE=2 SV=1	28.9
KLK1B24	5.54083e+07	2.62993e+08	5.17516e+07	5.42756e+07	2.24279e+09	2.6772e+08	5.77773e+07	2.08537e+07	2.96073e+07	2.92909e+07	0	5.42756e+07	0.00328594	kallikrein	Q61754	KLK1B24	Kallikrein 1-related peptidase b24	28.926
KLK1B3	7.97649e+07	4.4296e+08	1.05799e+08	1.91478e+08	1.3055e+09	4.66313e+09	9.92903e+07	1.81196e+07	2.872e+07	4.04756e+07	7.34586e+06	9.92903e+07	0.00113112	kallikrein	P00756	KLK1B3	Kallikrein 1-related peptidase b3	28.998
KLK1B1	2.00584e+07	1.47113e+08	3.49043e+07	1.00746e+08	2.60571e+08	1.78342e+09	2.69009e+07	0	8.55004e+06	9.36209e+06	0	2.69009e+07	0.00242654	kallikrein	P00755	KLK1B1	Kallikrein 1-related peptidase b1	29.021
KLK13	2.412e+06	0	2.87693e+06	0	2.82222e+06	0	0	0	0	0	0	0	0.0539021	kallikrein	Q8CGR6	KLK13	MOUSE Epidermal growth factor-binding protein type B OS=Mus musculus GN=Klk13 PE=3 SV=1	30.36
KLK10	3.03218e+07	1.7987e+07	2.59773e+07	2.26279e+07	2.25278e+07	1.79248e+07	1.56515e+07	1.91216e+07	2.15435e+07	1.56017e+07	1.89343e+07	1.91216e+07	0.463387	kallikrein	Q99M20	KLK10	MOUSE Kallikrein related-peptidase 10 OS=Mus musculus GN=Klk10 PE=2 SV=1	31.043
KRTAP13-1	0	0	0	9.64734e+06	0	0	0	6.21318e+06	5.89598e+06	0	2.51377e+07	0	0.0722654	keratin	Q8K198	KRTAP13-1	MOUSE Keratin associated protein 13-1 OS=Mus musculus GN=Krtap13-1 PE=2 SV=1	18.078
KRTAP13	3.63285e+07	2.58015e+07	1.59998e+07	5.66904e+07	1.52986e+07	3.22155e+07	3.24609e+07	3.14237e+07	2.64488e+07	1.93523e+07	1.40749e+08	3.14237e+07	0.199014	keratin	O88375	KRTAP13	MOUSE Keratin associated protein 13 OS=Mus musculus GN=Krtap13 PE=2 SV=1	21.44
CK-19	2.7189e+08	4.11581e+08	2.16937e+08	3.24715e+08	4.81263e+08	2.92194e+08	8.24332e+08	2.70246e+08	1.64781e+09	5.72242e+08	13361	3.24715e+08	0.0790016	keratin	P08727	CK-19	KRT19 Keratin, type I cytoskeletal 19	44.091
K1C19	2.54551e+07	1.13915e+07	1.14409e+07	1.37669e+07	8.24793e+06	1.02733e+07	5.45255e+06	6.80022e+06	1.4614e+07	2.97472e+07	4053.48	1.13915e+07	0.567621	keratin	P19001	K1C19	MOUSE Keratin, type I cytoskeletal 19 OS=Mus musculus GN=Krt19 PE=1 SV=1;>P19001 SWISS-PROT:P19001 Tax	44.541
K34	1.03015e+07	1.38583e+07	4.98738e+06	1.78658e+07	6.57336e+06	8.18244e+06	9.00534e+06	7.78276e+06	6.08468e+06	4.56632e+06	6.52195e+07	8.18244e+06	0.193712	keratin	Q9D646	K34	MOUSE Keratin, type I cuticular Ha4 OS=Mus musculus GN=Krt34 PE=2 SV=1;>Q9D646 TREMBL:Q9D646 Tax	44.56
K1C13	5.66646e+09	6.55773e+09	7.31571e+09	4.99037e+09	5.556e+09	6.33984e+09	5.4668e+09	4.89021e+09	4.77135e+09	5.21511e+09	3.11579e+09	5.4668e+09	0.213491	keratin	P08730	K1C13	MOUSE Keratin, type I cytoskeletal 13 OS=Mus musculus GN=Krt13 PE=1 SV=2;>P08730-1 SWISS-PROT:P08730-1 Tax	47.754
K1C23	1.76682e+07	1.50176e+07	1.92379e+07	1.55187e+07	1.86607e+07	9.79932e+06	1.36524e+07	1.34897e+07	1.52151e+07	1.81649e+07	6.11025e+06	1.52151e+07	0.544	keratin	Q99PS0	K1C23	MOUSE Keratin, type I cytoskeletal 23 OS=Mus musculus GN=Krt23 PE=2 SV=1;>Q99PS0 SWISS-PROT:Q99PS0 Tax	48.026
KRT17	1.17793e+07	2.36592e+07	5.02737e+07	2.12123e+07	3.94685e+07	9.26558e+06	5.4515e+07	0	7.104e+06	7.39798e+06	0	1.17793e+07	0.180044	keratin	Q04695	KRT17	KRT17 Keratin, type I cytoskeletal 17	48.105
K1C17	2.05505e+08	3.85672e+08	2.94104e+08	2.85507e+08	1.87784e+08	1.80391e+08	1.57377e+08	1.05364e+08	1.32802e+08	1.74518e+08	1.60217e+08	1.80391e+08	0.139949	keratin	Q9QWL7	K1C17	MOUSE Keratin, type I cytoskeletal 17 OS=Mus musculus GN=Krt17 PE=1 SV=3;>Q9QWL7 SWISS-PROT:Q9QWL7 Tax	48.161
K1C15	1.14518e+08	1.00102e+08	8.93956e+07	1.05411e+08	6.79702e+07	3.84399e+07	5.25159e+07	5.39549e+07	8.56085e+07	1.33489e+08	2.53732e+07	8.56085e+07	0.449908	keratin	Q61414	K1C15	MOUSE Keratin, type I cytoskeletal 15 OS=Mus musculus GN=Krt15 PE=1 SV=2;>tr	49.137
CK-13	6.22115e+06	7.35197e+06	4.42885e+06	4.59967e+06	6.35341e+06	0	9.50464e+06	6.6145e+06	7.75556e+06	1.19412e+07	0	6.35341e+06	0.329877	keratin	P13646-1	CK-13	KRT13 Keratin, type I cytoskeletal 13	49.586
CK-80	1.57238e+07	2.08017e+07	2.61191e+07	2.45522e+07	2.46204e+07	1.22919e+07	1.98936e+07	1.31344e+07	1.1242e+07	1.3677e+07	1.10416e+07	1.57238e+07	0.298686	keratin	Q0VBK2	CK-80	MOUSE Keratin, type II cytoskeletal 80 OS=Mus musculus GN=Krt80 PE=2 SV=1;>Q0VBK2 TREMBL:Q0VBK2;Q8C1M7 Tax	50.66
K2C7	1.24384e+07	5.89108e+06	7.42881e+06	4.73752e+06	0	5.44122e+06	0	5.18783e+06	8.08015e+06	2.18844e+07	0	5.44122e+06	0.599071	keratin	Q9DCV7	K2C7	MOUSE Keratin, type II cytoskeletal 7 OS=Mus musculus GN=Krt7 PE=1 SV=1;>Q9DCV7 SWISS-PROT:Q9DCV7 Tax	50.708
CK-16	7.54543e+07	1.68322e+08	1.73974e+08	4.33747e+07	1.67478e+08	4.02951e+07	2.15461e+08	1.46404e+07	2.18996e+07	2.76543e+07	1.03893e+07	4.33747e+07	0.135368	keratin	P08779	CK-16	KRT16 Keratin, type I cytoskeletal 16	51.267
K1C16	3.54669e+08	7.9446e+08	7.75634e+08	5.57231e+08	2.81274e+08	3.04117e+08	3.64856e+08	1.79424e+08	2.96211e+08	4.15479e+08	5.86803e+08	3.64856e+08	0.23739	keratin	Q9Z2K1	K1C16	MOUSE Keratin, type I cytoskeletal 16 OS=Mus musculus GN=Krt16 PE=1 SV=3;>Q9Z2K1 SWISS-PROT:Q9Z2K1 Tax	51.606
KRT14	1.72366e+08	3.17196e+08	3.78482e+08	1.53717e+08	2.93015e+08	1.00401e+08	5.71865e+08	5.47669e+07	6.87354e+07	1.00554e+08	7.2715e+07	1.53717e+08	0.28278	keratin	P02533	KRT14	KRT14 Keratin, type I cytoskeletal 14	51.621
KRT12	5.0926e+07	1.8136e+07	2.31715e+07	1.6655e+07	8.32374e+06	0	7.21966e+06	2.26154e+07	1.9617e+07	0	0	1.6655e+07	0.172404	keratin	Z4YJD9	KRT12	MOUSE Keratin, type I cytoskeletal 12 OS=Mus musculus GN=Krt12 PE=3 SV=1;>sp	52.563
K36	7.71975e+07	9.04144e+07	5.87038e+07	1.61701e+08	9.98563e+07	8.78842e+07	7.61083e+07	1.06786e+08	1.04581e+08	9.08101e+07	2.7004e+08	9.08101e+07	0.294167	keratin	B1AQ75	K36	MOUSE Keratin, type I cuticular Ha6 OS=Mus musculus GN=Krt36 PE=1 SV=1	52.79
K1C14	2.11315e+09	3.0409e+09	2.77617e+09	2.71255e+09	1.77116e+09	1.34015e+09	2.18601e+09	1.25588e+09	1.61468e+09	2.06279e+09	2.61009e+09	2.11315e+09	0.383134	keratin	Q61781	K1C14	MOUSE Keratin, type I cytoskeletal 14 OS=Mus musculus GN=Krt14 PE=1 SV=2	52.866
K1C24	8.74315e+07	2.14648e+08	3.30506e+08	3.99121e+08	2.14983e+08	1.38159e+08	1.90729e+08	5.57145e+07	1.1629e+08	2.1151e+08	1.93418e+08	1.93418e+08	0.210332	keratin	A1L317	K1C24	MOUSE Keratin, type I cytoskeletal 24 OS=Mus musculus GN=Krt24 PE=2 SV=2	54.04
KRT83	3.77828e+06	6.40759e+06	4.66809e+06	1.10252e+07	3.54609e+06	5.63936e+06	6.80942e+06	3.48276e+06	4.35971e+06	0	2.50126e+07	4.66809e+06	0.39837	keratin	Q6IMF0	KRT83	MOUSE Keratin, type II cuticular Hb3 OS=Mus musculus GN=Krt83 PE=2 SV=2	54.628
K2C4	9.1797e+09	1.17619e+10	1.0603e+10	9.30333e+09	1.29596e+10	8.26748e+09	1.44926e+10	6.24844e+09	5.72687e+09	4.84752e+09	3.45455e+09	9.1797e+09	0.114117	keratin	P07744	K2C4	MOUSE Keratin, type II cytoskeletal 4 OS=Mus musculus GN=Krt4 PE=1 SV=2;>P07744 SWISS-PROT:P07744 Tax	56.283
CK-78	5.31431e+06	7.82413e+06	6.96769e+06	0	0	4.56838e+06	1.32832e+07	0	0	2.88712e+06	0	2.88712e+06	0.518009	keratin	Q8N1N4-2	CK-78	KRT78 Isoform 2 of Keratin, type II cytoskeletal 78	56.964
KRT10	7.58777e+08	1.36888e+09	1.14846e+09	1.72566e+09	9.03187e+08	1.10926e+09	8.13068e+08	3.89757e+08	6.93298e+08	9.6704e+08	9.72923e+08	9.6704e+08	0.153359	keratin	A2A513	KRT10	MOUSE Keratin, type I cytoskeletal 10 OS=Mus musculus GN=Krt10 PE=3 SV=1;>sp	57.04
K2C79	5.11783e+06	8.06923e+06	3.85634e+06	9.5502e+06	0	8.93292e+06	0	5.55132e+06	6.30472e+06	9.4488e+06	0	5.55132e+06	0.414041	keratin	Q8VED5	K2C79	MOUSE Keratin, type II cytoskeletal 79 OS=Mus musculus GN=Krt79 PE=2 SV=2;>Q8VED5 TREMBL:Q8VED5 Tax	57.552
K2C6A	4.32702e+08	7.64081e+08	8.49448e+08	8.00541e+08	4.8158e+08	5.16771e+08	6.09859e+08	1.96214e+08	2.17954e+08	2.03994e+08	3.78928e+08	4.8158e+08	0.0950142	keratin	P50446	K2C6A	MOUSE Keratin, type II cytoskeletal 6A OS=Mus musculus GN=Krt6a PE=2 SV=3;>P50446 SWISS-PROT:P50446 Tax	59.334
KRT10-002	2.56711e+09	4.22221e+09	4.30465e+09	2.82235e+09	3.9747e+09	2.34965e+09	7.70341e+09	1.07758e+09	1.58699e+09	1.95504e+09	1.76699e+09	2.56711e+09	0.337649	keratin	P13645	KRT10	KRT10 Keratin, type I cytoskeletal 10	59.51
CK-6B	5.99883e+06	2.74034e+07	2.58355e+07	0	2.10607e+07	0	2.06982e+07	2.24752e+06	4.3344e+06	3.60108e+06	0	4.3344e+06	0.158395	keratin	P04259	CK-6B	KRT6B Keratin, type II cytoskeletal 6B	59.998
CK-6A	1.14423e+08	2.26887e+08	3.05088e+08	8.0125e+07	2.25805e+08	5.91531e+07	2.68966e+08	2.71143e+07	3.79764e+07	5.23959e+07	1.8467e+07	8.0125e+07	0.110142	keratin	P02538	CK-6A	KRT6A Keratin, type II cytoskeletal 6A	60.044
K2C6B	2.94955e+09	4.62674e+09	5.78813e+09	4.24465e+09	3.08902e+09	2.74213e+09	2.80043e+09	1.57789e+09	1.88426e+09	2.15024e+09	2.20411e+09	2.80043e+09	0.0811248	keratin	Q9Z331	K2C6B	Keratin, type II cytoskeletal 6B	60.322
K2C1B	2.2404e+07	2.93214e+07	1.60298e+07	8.10439e+07	8.24764e+06	5.14387e+07	1.51362e+07	3.49382e+07	6.24198e+07	1.45047e+08	7.80896e+06	2.93214e+07	0.237093	keratin	Q6IFZ6	K2C1B	MOUSE Keratin, type II cytoskeletal 1b OS=Mus musculus GN=Krt77 PE=1 SV=1;>Q6IFZ6 SWISS-PROT:Q6IFZ6 Tax	61.358
K2C5	6.89751e+08	7.52596e+08	8.29519e+08	6.46018e+08	6.41912e+08	4.9839e+08	5.70658e+08	3.57446e+08	4.88963e+08	5.51123e+08	4.14128e+08	5.70658e+08	0.211305	keratin	Q922U2	K2C5	MOUSE Keratin, type II cytoskeletal 5 OS=Mus musculus GN=Krt5 PE=1 SV=1;>Q922U2 SWISS-PROT:Q922U2 Tax	61.766
KRT9	1.31877e+09	2.01845e+09	2.78948e+09	1.20681e+09	1.94005e+09	9.69994e+08	3.97154e+09	5.27904e+08	7.94846e+08	1.02087e+09	5.63973e+08	1.20681e+09	0.308436	keratin	P35527	KRT9	KRT9 Keratin, type I cytoskeletal 9	62.129
KRT5	9.15686e+07	1.65591e+08	1.76881e+08	9.32338e+07	1.59094e+08	6.3324e+07	2.91658e+08	3.46415e+07	6.3035e+07	5.47745e+07	3.25872e+07	9.15686e+07	0.349068	keratin	P13647	KRT5	Keratin, type II cytoskeletal 5	62.378
K22O	1.07568e+09	3.04427e+09	2.94353e+09	3.91197e+09	2.05281e+09	1.71154e+09	1.35008e+09	7.33718e+08	1.52404e+09	2.83244e+09	2.41044e+09	2.05281e+09	0.185213	keratin	Q3UV17	K22O	Keratin, type II cytoskeletal 2 oral	62.844
K84	5.61001e+07	7.37454e+07	4.34138e+07	1.21738e+08	6.37667e+07	8.63205e+07	6.54006e+07	7.78315e+07	7.73072e+07	5.97672e+07	2.48092e+08	7.37454e+07	0.257915	keratin	Q99M73	K84	MOUSE Keratin, type II cuticular Hb4 OS=Mus musculus GN=Krt84 PE=2 SV=2	64.982
K2C1	8.40924e+08	1.47238e+09	7.99792e+08	1.37187e+09	8.70428e+08	7.29913e+08	8.54112e+08	3.61645e+08	5.19969e+08	8.05606e+08	2.77979e+08	8.05606e+08	0.10539	keratin	P04104	K2C1	MOUSE Keratin, type II cytoskeletal 1 OS=Mus musculus GN=Krt1 PE=1 SV=4	65.605
KRT2	1.77012e+09	3.18832e+09	3.10178e+09	2.01335e+09	2.76025e+09	1.46937e+09	5.39173e+09	6.61676e+08	7.52622e+08	1.00163e+09	9.58332e+08	1.77012e+09	0.201308	keratin	P35908	KRT2	Keratin, type II cytoskeletal 2 epidermal	65.865
KRT1	2.61842e+09	4.47425e+09	4.58111e+09	2.65424e+09	4.09566e+09	2.28374e+09	8.61438e+09	1.06758e+09	1.282e+09	1.62371e+09	1.09278e+09	2.61842e+09	0.259956	keratin	P04264	KRT1	KRT1 Keratin, type II cytoskeletal 1	66.017
K22E	1.92182e+08	4.95411e+08	1.72647e+08	3.9528e+08	2.35916e+08	2.73563e+08	2.15132e+08	7.67147e+07	1.27132e+08	2.53841e+08	7.89234e+07	2.15132e+08	0.111096	keratin	Q3TTY5	K22E	MOUSE Keratin, type II cytoskeletal 2 epidermal OS=Mus musculus GN=Krt2 PE=1 SV=1;>Q3TTY5 SWISS-PROT:Q3TTY5 Tax	70.922
K1C9	1.45842e+07	4.41482e+07	4.59696e+06	2.48209e+07	9.20413e+06	7.19169e+06	1.94525e+07	0	0	0	0	7.19169e+06	0.0773776	keratin	Q6RHW0	K1C9	MOUSE Keratin, type I cytoskeletal 9 OS=Mus musculus GN=Krt9 PE=1 SV=3	72.494
KRT78	6.34392e+08	7.56361e+08	8.52751e+08	7.40667e+08	9.07329e+08	4.95342e+08	7.88235e+08	4.48055e+08	4.96821e+08	5.2615e+08	2.40481e+08	6.34392e+08	0.189118	keratin	E9Q0F0	KRT78	MOUSE Protein Krt78 OS=Mus musculus GN=Krt78 PE=4 SV=1	112.26
APOA1	1.58225e+08	3.95822e+07	6.92519e+07	1.39091e+08	3.81638e+07	4.95129e+07	6.57209e+07	7.49955e+07	5.94449e+07	3.86885e+07	1.39699e+08	6.57209e+07	0.68067	lipo	Q00623	APOA1	MOUSE Apolipoprotein A-I OS=Mus musculus GN=Apoa1 PE=1 SV=2	30.615
APOE	7.62048e+06	0	0	7.55578e+06	0	2.96397e+06	0	5.86651e+07	6.24761e+07	7.08444e+07	2.28771e+07	7.55578e+06	0.0122212	lipo	P08226	APOE	MOUSE Apolipoprotein E OS=Mus musculus GN=Apoe PE=1 SV=2;>tr	35.866
APOH	0	0	0	2.51495e+06	0	0	0	0	4.05255e+06	3.64844e+06	0	0	0.11739	lipo	Q01339	APOH	MOUSE Beta-2-glycoprotein 1 OS=Mus musculus GN=Apoh PE=1 SV=1;>tr	38.618
APOA4	5.22084e+06	0	6.59253e+06	7.9938e+06	5.67544e+06	0	7.29663e+06	3.1384e+06	0	6.14423e+06	4.74195e+06	5.22084e+06	0.936746	lipo	P06728	APOA4	MOUSE Apolipoprotein A-IV OS=Mus musculus GN=Apoa4 PE=1 SV=3	45.029
FABP5	1.20353e+08	1.31958e+08	1.29673e+08	1.27158e+08	1.1215e+08	1.20792e+08	8.42224e+07	2.48471e+08	1.78853e+08	1.44375e+08	1.1379e+08	1.27158e+08	0.378742	lipocalin	Q05816	FABP5	MOUSE Fatty acid-binding protein, epidermal OS=Mus musculus GN=Fabp5 PE=1 SV=3	15.137
MUP14	3.113e+07	1.22931e+07	1.71583e+07	0	0	2.44258e+07	1.97124e+07	1.87089e+08	2.64905e+08	3.13645e+06	7.09883e+06	1.71583e+07	0.0156588	lipocalin	B8JI96	MUP14	MOUSE Protein Mup14 (Fragment) OS=Mus musculus GN=Mup14 PE=4 SV=1	17.365
OBP6	1.94494e+08	1.72962e+07	3.43743e+06	1.17613e+07	1.44433e+07	2.54172e+07	1.35032e+07	6.12488e+06	2.18708e+07	1.30892e+08	7.75341e+06	1.44433e+07	0.464632	lipocalin	A2AEN9	OBP6	MOUSE Protein Gm5938 OS=Mus musculus GN=Gm5938 PE=4 SV=1;>musM	18.508
OBP5	5.6447e+09	4.27077e+09	4.07739e+09	4.41342e+09	4.65763e+09	2.87039e+09	6.21885e+09	2.41328e+09	2.38716e+09	2.54153e+09	3.22813e+09	4.07739e+09	0.229592	lipocalin		OBP5	>musM_OBP5*	18.552
OBP7	2.99841e+09	3.2326e+09	3.59863e+09	3.98712e+09	4.45553e+09	2.57308e+09	4.36762e+09	3.49114e+09	3.68381e+09	2.43597e+09	5.82213e+09	3.59863e+09	0.402306	lipocalin		OBP7	>musM_OBP7*	19.352
OBP2	3.33867e+08	8.60947e+08	7.33616e+08	5.4565e+08	5.70836e+08	5.90741e+08	1.5951e+09	3.21752e+09	1.85459e+09	9.70565e+08	2.03362e+09	8.60947e+08	0.0134092	lipocalin	Q9D3N5	OBP2	MOUSE Protein 5430402E10Rik OS=Mus musculus GN=5430402E10Rik PE=2 SV=1;>tr	19.47
OBP1	1.36732e+09	1.23093e+09	8.97322e+08	1.0073e+09	2.15285e+09	1.07475e+09	1.79819e+09	3.92787e+09	3.41538e+09	3.18291e+09	2.89427e+09	1.79819e+09	0.0299589	lipocalin		OBP1		19.5
LCN13	3.71903e+08	9.03438e+08	4.8567e+08	5.74786e+08	1.55654e+09	5.29425e+08	6.68638e+08	5.16439e+09	4.11145e+09	1.92465e+09	6.60815e+09	9.03438e+08	0.00282464	lipocalin	Q8K1H9	LCN13	MOUSE Odorant-binding protein 2a OS=Mus musculus GN=Obp2a PE=2 SV=1;>mus	19.996
LCN14	4.9897e+07	1.5989e+08	7.45162e+07	9.3195e+07	4.59456e+08	1.30019e+08	2.30965e+08	2.09819e+09	1.32477e+09	4.88844e+08	2.16392e+09	2.30965e+08	0.0027109	lipocalin	A2BHR0	LCN14	MOUSE Protein Obp2b OS=Mus musculus GN=Obp2b PE=4 SV=1;>mus	20.008
LCN11	6.20648e+08	8.04407e+08	6.04975e+08	8.96016e+08	1.0681e+09	4.92057e+08	1.06658e+09	2.1655e+09	1.57685e+09	1.06954e+09	2.04322e+09	1.06658e+09	0.0592733	lipocalin	A2BHR2	LCN11	MOUSE Protein Lcn11 OS=Mus musculus GN=Lcn11 PE=4 SV=1;>mus	20.419
MUP4	1.82561e+08	5.36722e+08	2.16719e+08	1.71907e+08	6.19874e+08	6.35515e+08	4.93235e+08	4.1336e+09	1.46094e+09	5.23894e+08	2.67835e+09	5.36722e+08	0.00514376	lipocalin	P11590	MUP4	MOUSE Major urinary protein 4 OS=Mus musculus GN=Mup4 PE=1 SV=1;>mus	20.541
MUP8	5.6834e+07	4.87179e+07	2.21315e+07	2.36658e+07	3.32281e+07	1.68477e+07	1.97699e+07	0	0	0	0	1.97699e+07	0.0263444	lipocalin	A2BIN1	MUP8	MOUSE Major urinary protein 8 OS=Mus musculus GN=Mup10 PE=2 SV=1	20.55
LCN3	1.64424e+08	8.91233e+07	1.38614e+08	6.45248e+07	1.45359e+08	7.03477e+07	7.06678e+07	9.33355e+08	8.27767e+08	7.82844e+08	9.09375e+08	1.45359e+08	0.00545972	lipocalin	Q62471	LCN3	MOUSE Vomeronasal secretory protein 1 OS=Mus musculus GN=Lcn3 PE=2 SV=2;>mus	20.626
MUP17	2.36809e+08	3.01368e+08	3.18706e+08	3.7805e+08	3.14002e+08	2.99982e+08	6.71727e+08	8.63085e+07	2.94232e+07	1.0394e+07	5.78945e+08	3.01368e+08	0.567103	lipocalin	B5X0G2	MUP17	MOUSE Major urinary protein 17 OS=Mus musculus GN=Mup17 PE=2 SV=2;>mus	20.638
MUP6	5.52585e+09	1.00272e+10	3.85518e+09	4.03424e+09	7.5892e+09	8.66739e+09	5.20355e+09	2.62046e+10	8.04782e+09	2.23558e+09	7.19551e+09	7.19551e+09	0.102742	lipocalin	P02762	MUP6	MOUSE Major urinary protein 6 OS=Mus musculus GN=Mup6 PE=1 SV=2;>mus	20.649
MUP20	2.7924e+07	5.5757e+07	1.7548e+07	1.41304e+07	3.2201e+07	2.19558e+07	3.39357e+07	5.55746e+08	9.96281e+07	1.77504e+07	4.88718e+07	3.2201e+07	0.0172954	lipocalin	Q5FW60	MUP20	MOUSE Major urinary protein 20 OS=Mus musculus GN=Mup20 PE=1 SV=1;>mus	20.93
MUP18	9.62159e+08	3.76826e+09	2.45879e+09	1.2305e+09	3.37853e+09	1.27657e+10	1.45009e+09	6.82556e+09	2.17497e+09	1.04275e+09	8.63231e+09	2.45879e+09	0.832518	lipocalin	B5TE77	MUP5	MOUSE Major urinary protein 18 OS=Mus musculus GN=Mup5 PE=2 SV=1;>sp	20.933
MUP21	0	5.29637e+07	0	2.93133e+07	4.14983e+07	0	0	1.71585e+08	4.28116e+07	1.33469e+07	1.63037e+07	1.63037e+07	0.0976998	lipocalin	Q80YX8	MUP21	MOUSE Major urinary protein 26 OS=Mus musculus GN=Mup21 PE=2 SV=1;>mus	21.165
LCN4	0	1.58667e+07	0	0	0	0	0	1.94548e+08	1.39825e+08	1.01026e+08	9.82191e+07	0	0.00430964	lipocalin	Q62472	LCN4	MOUSE Vomeronasal secretory protein 2 OS=Mus musculus GN=Lcn4 PE=2 SV=1;>mus	21.399
LCN2	8.7571e+07	1.56212e+07	5.27055e+07	2.13628e+07	1.99813e+07	7.60386e+06	9.92682e+06	5.23995e+07	3.94658e+07	2.64938e+07	2.7028e+07	2.64938e+07	0.679141	lipocalin	P11672	LCN2	MOUSE Neutrophil gelatinase-associated lipocalin OS=Mus musculus GN=Lcn2 PE=1 SV=1;>mus	22.875
GPX1	2.59324e+07	8.52489e+06	1.94316e+07	1.56602e+07	9.63331e+06	0	8.54678e+06	1.49309e+07	2.30818e+07	2.80812e+07	1.23046e+07	1.49309e+07	0.397232	peroxidase	P11352	GPX1	MOUSE Glutathione peroxidase 1 OS=Mus musculus GN=Gpx1 PE=1 SV=2	22.329
GPX6	5.31899e+07	3.99267e+07	2.65268e+07	7.44104e+07	1.14538e+08	1.03722e+08	2.00399e+08	2.05004e+07	1.59594e+07	1.79702e+07	5195.95	3.99267e+07	0.342951	peroxidase	Q91WR8	GPX6	MOUSE Glutathione peroxidase 6 OS=Mus musculus GN=Gpx6 PE=2 SV=2	24.903
LPO	2.49022e+08	3.81194e+08	2.98085e+08	2.91344e+08	2.88331e+08	5.31815e+08	1.98884e+08	4.31325e+08	6.57766e+08	1.23971e+09	4.56108e+08	3.81194e+08	0.106761	peroxidase	Q5SW46	LPO	MOUSE Protein Lpo OS=Mus musculus GN=Lpo PE=4 SV=1	80.123
PRDX2	3.10169e+07	2.72556e+07	3.19818e+07	7.63884e+07	2.15689e+07	2.16071e+07	2.43894e+07	2.9806e+07	3.73059e+07	3.22646e+07	1.71684e+07	2.9806e+07	0.466976	peroxiredoxin	Q61171	PRDX2	MOUSE Peroxiredoxin-2 OS=Mus musculus GN=Prdx2 PE=1 SV=3;>tr	21.778
PRDX5	8.70324e+07	1.8756e+07	4.52354e+07	1.97527e+07	1.03272e+07	2.94191e+07	1.12335e+07	5.64003e+07	7.94724e+07	9.53084e+07	4.5921e+07	4.52354e+07	0.195621	peroxiredoxin	P99029	PRDX5	MOUSE Peroxiredoxin-5, mitochondrial OS=Mus musculus GN=Prdx5 PE=1 SV=2;>tr	21.897
PRDX1	5.625e+07	4.8642e+07	5.55083e+07	5.16316e+07	4.69005e+07	3.33342e+07	4.74153e+07	4.97537e+07	6.10505e+07	8.42282e+07	3.34476e+07	4.97537e+07	0.590193	peroxiredoxin	P35700	PRDX1	MOUSE Peroxiredoxin-1 OS=Mus musculus GN=Prdx1 PE=1 SV=1;>tr	22.176
PRDX6	6.12073e+07	9.87447e+07	8.90678e+07	9.38075e+07	1.19501e+08	6.08857e+07	1.72175e+08	7.79556e+07	9.71089e+07	1.30507e+08	3.90928e+07	9.38075e+07	0.467823	peroxiredoxin	O08709	PRDX6	MOUSE Peroxiredoxin-6 OS=Mus musculus GN=Prdx6 PE=1 SV=3;>tr	24.87
UBA52	8.5262e+07	6.263e+07	9.56393e+07	8.64193e+07	6.8218e+07	4.73693e+07	6.31728e+07	7.00363e+07	1.00746e+08	1.30371e+08	1.00338e+08	8.5262e+07	0.391494	proteasome	E9Q9J0	UBA52	MOUSE Ubiquitin-60S ribosomal protein L40 (Fragment) OS=Mus musculus GN=Uba52 PE=1 SV=1;>sp	10.914
ISG15	8.25994e+06	0	2.04621e+07	1.23542e+07	0	0	0	0	0	0	0	0	0.0212196	proteasome	Q64339	ISG15	MOUSE Ubiquitin-like protein ISG15 OS=Mus musculus GN=Isg15 PE=1 SV=4	17.897
UBA1	6.73058e+06	0	0	0	0	0	0	4.71279e+06	8.08099e+06	1.2878e+07	2214.63	0	0.0775482	proteasome	Q02053	UBA1	MOUSE Ubiquitin-like modifier-activating enzyme 1 OS=Mus musculus GN=Uba1 PE=1 SV=1	117.81
PSB6	2.95843e+06	2.43392e+06	2.41778e+06	3.70297e+06	3.00733e+06	0	4.06846e+06	1.81432e+06	1.95834e+06	0	1592.02	2.41778e+06	0.369466	proteasome	Q60692	PSB6	MOUSE Proteasome subunit beta type-6 OS=Mus musculus GN=Psmb6 PE=1 SV=3	25.378
PSA5	0	0	8.2958e+06	0	6.05376e+06	0	0	5.40813e+06	5.33146e+06	0	0	0	0.723071	proteasome	Q9Z2U1	PSA5	MOUSE Proteasome subunit alpha type-5 OS=Mus musculus GN=Psma5 PE=1 SV=1;>tr	26.411
PSA6	9.74986e+06	7.97249e+06	9.5661e+06	7.99657e+06	7.47374e+06	0	8.72183e+06	6.66581e+06	8.38105e+06	1.19094e+07	0	7.99657e+06	0.942319	proteasome	Q9QUM9	PSA6	MOUSE Proteasome subunit alpha type-6 OS=Mus musculus GN=Psma6 PE=1 SV=1;>tr	27.372
PSA7	1.15982e+07	9.63698e+06	1.40362e+07	1.24725e+07	8.95772e+06	8.79895e+06	9.74851e+06	8.08743e+06	1.22332e+07	1.69156e+07	8.8491e+06	9.74851e+06	0.891722	proteasome	Q9Z2U0	PSA7	MOUSE Proteasome subunit alpha type-7 OS=Mus musculus GN=Psma7 PE=1 SV=1;>sp	27.855
PSA3	4.77312e+06	3.54585e+06	4.14373e+06	0	0	0	5.11393e+06	4.55557e+06	5.28803e+06	3.70463e+06	0	3.70463e+06	0.248057	proteasome	O70435	PSA3	MOUSE Proteasome subunit alpha type-3 OS=Mus musculus GN=Psma3 PE=1 SV=3;>tr	28.405
PSB5	0	0	0	1.88607e+06	0	0	0	2.59481e+06	2.04547e+06	2.16435e+06	0	0	0.105036	proteasome	O55234	PSB5	MOUSE Proteasome subunit beta type-5 OS=Mus musculus GN=Psmb5 PE=1 SV=3	28.532
PSB4	2.83065e+06	0	0	0	0	0	0	5.81521e+06	4.6134e+06	4.67262e+06	0	0	0.0716588	proteasome	P99026	PSB4	MOUSE Proteasome subunit beta type-4 OS=Mus musculus GN=Psmb4 PE=1 SV=1	29.116
PSA1	0	1.4913e+08	1.42058e+08	0	0	0	1.71108e+07	0	1.50402e+08	1.74071e+08	0	0	0.282477	proteasome	Q9R1P4	PSA1	MOUSE Proteasome subunit alpha type-1 OS=Mus musculus GN=Psma1 PE=1 SV=1	29.546
PSB7	0	1.39511e+06	0	2.10057e+06	0	1.23776e+06	0	976526	1.40443e+06	2.02515e+06	0	976526	0.766831	proteasome	P70195	PSB7	MOUSE Proteasome subunit beta type-7 OS=Mus musculus GN=Psmb7 PE=1 SV=1	29.891
PSAP	8.97059e+07	6.84525e+07	8.66442e+07	1.29166e+08	1.13082e+08	1.8383e+08	1.14181e+08	7.14906e+07	7.98783e+07	1.13625e+08	4.95867e+07	8.97059e+07	0.359134		E9PZ00	PSAP	MOUSE Prosaposin OS=Mus musculus GN=Psap PE=4 SV=1;>tr	60.672
SODC	4.44876e+07	3.79225e+07	4.72054e+07	5.96844e+07	1.32724e+08	7.21227e+07	1.02892e+08	2.58077e+07	3.31901e+07	4.13433e+07	2.04727e+07	4.44876e+07	0.268626	ROS	P08228	SODC	MOUSE Superoxide dismutase [Cu-Zn] OS=Mus musculus GN=Sod1 PE=1 SV=2	15.942
SCGB1B3	1.16193e+08	4.61044e+07	2.16168e+07	4.12445e+07	9.07252e+07	2.43872e+08	3.47443e+08	5.65382e+08	1.15821e+09	1.65232e+09	6.82498e+08	2.43872e+08	0.0027109	SCGB	J3QJY4	SCGB1B3	MOUSE ABPA3 OS=Mus musculus GN=Scgb1b3 PE=4 SV=1	10.061
SCGB1B27	5.08104e+08	1.15817e+09	4.9922e+08	7.59119e+08	1.62698e+09	6.58907e+08	9.81253e+08	1.86012e+09	2.57942e+09	1.74388e+09	3.25132e+08	9.81253e+08	0.092139	SCGB	Q91WB5	SCGB1B27	MOUSE ABPA27 OS=Mus musculus GN=Scgb1b27 PE=2 SV=1	10.08
SCGB1B20	2.46395e+08	5.35413e+07	4.83429e+07	4.55896e+07	5.51956e+07	4.84829e+08	2.72051e+08	8.96762e+08	1.69996e+09	3.68164e+09	1.0623e+09	2.72051e+08	0.00192101	SCGB	E9PWZ2	SCGB1B20	MOUSE ABPA20 OS=Mus musculus GN=Scgb1b20 PE=4 SV=1;>tr	10.104
SCGB1B2	1.70462e+09	1.7492e+09	1.74702e+09	2.3512e+09	1.66792e+09	1.70225e+09	4.08291e+09	2.15621e+09	1.18817e+09	8.62889e+08	2.00722e+09	1.74702e+09	0.445043	SCGB	O35176	SCGB1B2	MOUSE ABPA2 OS=Mus musculus GN=Scgb1b2 PE=2 SV=1	10.288
SCGB1C1	1.21037e+07	1.18797e+07	7.22116e+06	1.47939e+07	2.18882e+07	3.45516e+07	9.41691e+07	1.75723e+07	1.17341e+07	7.05493e+06	3492.24	1.21037e+07	0.260227	SCGB	G5E8B5	SCGB1C1	MOUSE MCG22579 OS=Mus musculus GN=Scgb1c1 PE=4 SV=1;>sp	10.502
SCGB2A2	1.65778e+07	1.81895e+07	1.93456e+07	0	0	4.17754e+07	0	1.31105e+08	1.35137e+08	2.73981e+08	1.51357e+07	1.81895e+07	0.0145276	SCGB	J3KMP9	SCGB2A2	MOUSE Protein Scgb2a2 OS=Mus musculus GN=Scgb2a2 PE=4 SV=1	10.611
SCGB2B27	3.06869e+08	3.79191e+08	3.72006e+08	3.29225e+08	3.91409e+08	1.45316e+09	3.76467e+08	6.69589e+08	2.1018e+08	9.0111e+07	4.51531e+08	3.76467e+08	0.184746	SCGB	Q8R1E9	SCGB2B27	MOUSE ABPBG27 OS=Mus musculus GN=Scgb2b27 PE=2 SV=1;>tr	12.371
SCGB2B24	1.39257e+07	1.18608e+07	0	6.22525e+06	0	2.52014e+07	2.51822e+07	1.66558e+08	5.1179e+07	4.24335e+07	3575.42	1.39257e+07	0.024158	SCGB	Q7M747	SCGB2B24	MOUSE Secretoglobin family 2B member 24 OS=Mus musculus GN=Scgb2b24 PE=2 SV=1	12.534
SCGB2B7	3.92884e+07	3.45109e+07	1.17756e+07	0	0	1.2075e+08	4.9433e+08	2.653e+08	2.36957e+08	1.92416e+08	3.39016e+07	3.92884e+07	0.00863823	SCGB	D3YYY1	SCGB2B7	MOUSE ABPBG7 OS=Mus musculus GN=Scgb2b7 PE=4 SV=2	12.585
SCGB2B20	6.82025e+08	1.0548e+08	4.93279e+07	4.22545e+07	7.02137e+07	8.27079e+08	1.61473e+09	1.27832e+09	9.90684e+08	2.73805e+09	1.8289e+08	6.82025e+08	0.00637599	SCGB	J3QK77	SCGB2B20	MOUSE ABPBG20 OS=Mus musculus GN=Scgb2b20 PE=4 SV=1;>sp	12.605
SCGB2B3	5.00963e+07	7.27982e+07	0	2.76332e+07	2.20993e+07	2.46874e+08	3.27882e+08	1.70778e+08	2.58986e+08	2.58144e+08	2.78519e+08	1.70778e+08	0.0267741	SCGB	D2XZ38	SCGB2B3	MOUSE Androgen-binding protein (Fragment) OS=Mus musculus GN=Scgb2b3 PE=2 SV=1	12.766
SCGB2B26	3.69943e+07	4.2796e+08	1.73138e+08	9.31305e+07	3.86247e+08	7.85508e+08	2.40606e+08	1.00964e+09	2.00635e+08	4.67399e+07	2.0059e+09	2.40606e+08	0.0658073	SCGB	Q8JZX1	SCGB2B26	MOUSE ABPBG26 OS=Mus musculus GN=Scgb2b26 PE=2 SV=1	12.794
SCGB2B2	2.04174e+09	1.86742e+09	1.67824e+09	2.16077e+09	1.65645e+09	3.46714e+09	2.71838e+09	3.41361e+09	1.13457e+09	6.90062e+08	2.88575e+09	2.04174e+09	0.894395	SCGB	G5E8B4	SCGB2B2	MOUSE MCG147827 OS=Mus musculus GN=Scgb2b2 PE=4 SV=1;>sp	12.956
VOME	3.12348e+07	1.13976e+08	3.22461e+08	5.19709e+07	4.06147e+07	0	1.29549e+07	8.432e+08	1.35402e+09	1.79296e+09	2.78017e+08	1.13976e+08	0.00283728	VNO	Q80XI7	VOME	MOUSE Vomeromodulin OS=Mus musculus PE=2 SV=1	62.448
TYB4	5.96782e+07	1.59749e+07	2.6845e+07	1.80638e+07	2.00994e+07	2.08862e+07	1.98248e+07	0	0	0	0	1.80638e+07	0.0399747		P20065	TYB4	MOUSE Thymosin beta-4 OS=Mus musculus GN=Tmsb4x PE=1 SV=1	5.6794
WFDC18	8.3516e+07	1.13137e+08	4.03909e+06	2.20393e+08	8.77989e+07	5.78265e+06	4.14546e+06	2.01604e+08	1.20792e+08	2.47418e+07	5.23886e+07	8.3516e+07	0.739741		M0QWG9	WFDC18	MOUSE WAP four-disulfide core domain protein 18 (Fragment) OS=Mus musculus GN=Wfdc18 PE=4 SV=1;>sp	7.5278
S100a16	3.79054e+07	4.82458e+07	3.64231e+07	3.35579e+07	3.91294e+07	2.89167e+07	2.71585e+07	2.38651e+07	2.7182e+07	2.51752e+07	2.04522e+07	2.89167e+07	0.271096		D3Z2Y6	S100a16	MOUSE Protein S100a16 (Fragment) OS=Mus musculus GN=S100a16 PE=4 SV=3;>tr	8.4556
FM25C	7.27971e+06	1.3946e+07	6.02863e+06	2.57898e+07	1.21453e+07	0	1.47039e+07	1.11342e+07	1.73833e+07	5.74788e+06	0	1.11342e+07	0.690888		Q8CF02	FM25C	MOUSE Protein FAM25C OS=Mus musculus GN=Fam25c PE=2 SV=1	9.2353
SPR2D	0	1.14489e+07	1.56537e+07	0	0	0	0	1.09468e+07	0	1.64388e+07	0	0	0.548739		O70555	SPR2D	MOUSE Small proline-rich protein 2D OS=Mus musculus GN=Sprr2d PE=2 SV=1	9.243
LCE3B	6.73432e+06	9.43571e+06	0	7.5928e+06	0	0	1.14061e+07	0	0	0	0	0	0.27655		Q9CQM7	LCE3B	MOUSE Late cornified envelope 3B OS=Mus musculus GN=Lce3b PE=2 SV=1	10.205
S10A8	4.97458e+08	4.28628e+08	3.16548e+08	3.17295e+08	1.57263e+08	5.97453e+08	6.33987e+07	2.28564e+09	7.81624e+08	4.92603e+08	2.14808e+09	4.92603e+08	0.0214092		P27005	S10A8	MOUSE Protein S100-A8 OS=Mus musculus GN=S100a8 PE=1 SV=3	10.294
LACREIN	9.50097e+08	1.31672e+09	1.40683e+09	1.20819e+09	9.17797e+08	1.08911e+09	3.3221e+09	7.51423e+08	8.70127e+08	1.00142e+09	1.80028e+08	1.00142e+09	0.680272		Q66VB7	LACREIN	MOUSE Lacrein OS=Mus musculus GN=Gm1553 PE=2 SV=1	10.459
SH3L3	2.85156e+07	9.9306e+06	1.01182e+07	9.34394e+06	5.01077e+06	9.54358e+06	5.49695e+06	1.21677e+07	5.7157e+06	0	1.58618e+07	9.54358e+06	0.302578		Q91VW3	SH3L3	MOUSE SH3 domain-binding glutamic acid-rich-like protein 3 OS=Mus musculus GN=Sh3bgrl3 PE=1 SV=1	10.477
S100A	2.08541e+06	0	0	0	0	2.7088e+07	1.46594e+06	0	0	0	0	0	0.0485561		Q91V77	S100A	MOUSE Protein S100 OS=Mus musculus GN=S100a1 PE=2 SV=1;>sp	10.505
MCG121122	7.88183e+06	8.40869e+06	0	4.79982e+06	2.44512e+07	1.19632e+07	1.42714e+08	0	9.30258e+06	4.37166e+06	0	7.88183e+06	0.0727204		G3UWB8	MCG121122	MOUSE MCG121122 OS=Mus musculus GN=9130204L05Rik PE=4 SV=1	10.824
H2AFZ	1.51e+07	0	6.55062e+06	6.53746e+06	0	5.50076e+06	0	6.78492e+06	6.04663e+06	0	2714.59	5.50076e+06	0.181991		Q3UA95	H2AFZ	MOUSE Histone H2A OS=Mus musculus GN=H2afz PE=2 SV=1;>sp	10.984
S10AB	3.35521e+07	4.53195e+06	3.11494e+07	5.97455e+06	4.10734e+07	2.70477e+07	8.16544e+06	2.02434e+07	0	0	3910.35	8.16544e+06	0.0756904		P50543	S10AB	MOUSE Protein S100-A11 OS=Mus musculus GN=S100a11 PE=1 SV=1	11.083
CYB5A	0	2.7035e+06	2.40366e+06	5.13844e+06	0	0	0	0	2.50747e+06	2.40149e+06	0	0	0.309807		G5E850	CYB5A	MOUSE Cytochrome b-5, isoform CRA	11.142
S10AA	0	0	1.50035e+07	1.43674e+07	1.11551e+07	0	8.93354e+06	0	0	0	0	0	0.100259		P08207	S10AA	MOUSE Protein S100-A10 OS=Mus musculus GN=S100a10 PE=1 SV=2	11.186
H4	1.15428e+09	2.41701e+08	6.32636e+08	3.54141e+08	2.00635e+08	1.8289e+08	1.61393e+08	5.98365e+08	9.51086e+08	1.38089e+09	9.7208e+08	5.98365e+08	0.0989005		P62806	H4	MOUSE Histone H4 OS=Mus musculus GN=Hist1h4a PE=1 SV=2	11.367
RLA1	1.1821e+07	2.63354e+07	1.87925e+07	1.64092e+07	0	1.90462e+07	2.23752e+07	2.39024e+07	2.25153e+07	0	3.07941e+07	1.90462e+07	0.412063		P47955	RLA1	MOUSE 60S acidic ribosomal protein P1 OS=Mus musculus GN=Rplp1 PE=2 SV=1;>tr	11.475
A630073D07Rik	9.60331e+06	3.82167e+07	1.51399e+07	2.38626e+07	1.97131e+07	0	2.80549e+07	1.67061e+08	1.89582e+08	3.55156e+07	2.11679e+08	2.80549e+07	0.0129542		E9PWS6	A630073D07Rik	MOUSE Protein A630073D07Rik OS=Mus musculus GN=A630073D07Rik PE=4 SV=1	11.591
S10AE	9.58749e+07	7.98672e+07	9.62945e+07	8.35595e+07	1.30204e+08	4.76856e+07	1.16439e+08	4.83144e+07	5.65687e+07	5.94882e+07	5.61351e+07	7.98672e+07	0.355425		Q9D2Q8	S10AE	MOUSE Protein S100-A14 OS=Mus musculus GN=S100a14 PE=2 SV=1	11.599
RLA2	7.66376e+07	7.8419e+07	1.02557e+08	7.50995e+07	9.89777e+07	4.00778e+07	7.32716e+07	5.98335e+07	6.97384e+07	6.41947e+07	7.62905e+07	7.50995e+07	0.566035		P99027	RLA2	MOUSE 60S acidic ribosomal protein P2 OS=Mus musculus GN=Rplp2 PE=1 SV=3	11.651
THIO	1.17399e+08	9.79132e+07	1.35236e+08	1.14383e+08	1.06857e+08	5.04849e+07	1.08491e+08	9.80524e+07	7.43073e+07	9.64749e+07	6.48791e+07	9.80524e+07	0.511798		P10639	THIO	MOUSE Thioredoxin OS=Mus musculus GN=Txn PE=1 SV=3	11.675
STMN1	4.88779e+06	0	3.24649e+06	0	0	0	3.23773e+06	0	0	0	0	0	0.242427		D3Z1Z8	STMN1	MOUSE Stathmin (Fragment) OS=Mus musculus GN=Stmn1 PE=1 SV=1;>tr	11.729
GLRX1	3.27037e+07	2.77311e+07	5.24304e+07	1.65669e+07	2.59926e+07	3.94139e+07	2.89348e+07	1.8916e+07	2.38717e+07	1.68775e+07	2.20947e+07	2.59926e+07	0.296404		Q9QUH0	GLRX1	MOUSE Glutaredoxin-1 OS=Mus musculus GN=Glrx PE=1 SV=3	11.871
SLPI	4.02532e+07	3.64042e+07	4.82207e+07	4.86134e+07	7.43485e+07	0	3.29826e+07	3.7061e+07	3.73538e+07	5.31568e+07	3.40807e+07	3.73538e+07	0.758724		E9Q748	SLPI	MOUSE Antileukoproteinase OS=Mus musculus GN=Slpi PE=4 SV=1;>sp	11.931
PTMA	1.16213e+08	6.0911e+07	8.30485e+07	1.088e+08	6.64424e+07	4.9458e+07	1.76752e+08	7.40887e+07	4.60054e+07	6.5705e+07	9.772e+07	7.40887e+07	0.552998		P26350	PTMA	MOUSE Prothymosin alpha OS=Mus musculus GN=Ptma PE=1 SV=2;>tr	12.254
RPL15	974193	701215	503104	0	0	0	0	0	0	0	665739	0	0.219002		B8JKK2	RPL15	MOUSE Ribosomal protein L15 (Fragment) OS=Mus musculus GN=Rpl15 PE=3 SV=1;>tr	12.65
S10A9	1.14567e+09	5.25367e+08	1.23033e+09	5.6963e+08	3.19159e+08	1.82266e+09	1.57688e+08	1.68851e+09	9.53165e+08	3.23166e+08	1.02569e+09	9.53165e+08	0.509036		P31725	S10A9	MOUSE Protein S100-A9 OS=Mus musculus GN=S100a9 PE=1 SV=3	13.049
Gm12886	0	0	0	0	0	0	0	1.77363e+07	4.61619e+07	0	0	0	0.0119937		B1AZM5	Gm12886	MOUSE Protein Gm12886 OS=Mus musculus GN=Gm12886 PE=4 SV=1	13.216
RS20	6.05796e+06	0	4.71655e+06	4.17921e+06	0	0	0	0	0	0	0	0	0.0373649		P60867	RS20	MOUSE 40S ribosomal protein S20 OS=Mus musculus GN=Rps20 PE=1 SV=1	13.373
B2MG	0	0	0	0	0	1.17895e+07	0	9.90826e+06	9.26397e+06	0	0	0	0.217093		P01887	B2MG	MOUSE Beta-2-microglobulin OS=Mus musculus GN=B2m PE=1 SV=2	13.779
H2A1H	4.04412e+08	1.33406e+08	2.0106e+08	9.5699e+07	1.03586e+08	5.60243e+07	1.49576e+08	3.9763e+08	3.14133e+08	1.87836e+08	9.107e+08	1.87836e+08	0.0661169		Q8CGP6	H2A1H	MOUSE Histone H2A type 1-H OS=Mus musculus GN=Hist1h2ah PE=1 SV=3;>tr	13.95
H2B1P	1.19565e+09	2.0584e+08	7.0816e+08	2.63349e+08	1.69658e+08	1.19762e+08	1.81904e+08	7.26934e+08	7.2294e+08	7.5623e+08	1.08519e+09	7.0816e+08	0.140872		Q8CGP2	H2B1P	MOUSE Histone H2B type 1-P OS=Mus musculus GN=Hist1h2bp PE=1 SV=3;>sp	13.992
P00711	2.38817e+07	3.3377e+07	9.29098e+06	2.90755e+07	9.17483e+06	0	1.07048e+07	2.34815e+08	6.94658e+07	1.76138e+07	5.22681e+06	1.76138e+07	0.0495482		P00711	P00711	Alpha-lactalbumin - Bos taurus (Bovine)	14.186
PROF1	6.19156e+07	1.18723e+07	3.43046e+07	8.31393e+06	7.07059e+06	1.49004e+07	1.09543e+07	5.60476e+07	5.08925e+07	5.77433e+07	4.87517e+07	3.43046e+07	0.139273		P62962	PROF1	MOUSE Profilin-1 OS=Mus musculus GN=Pfn1 PE=1 SV=2;>tr	14.957
HBA	1.0485e+08	1.93238e+08	2.0743e+08	9.60574e+09	1.92389e+08	2.95069e+07	5.33487e+07	5.39148e+06	8.84358e+06	1.82646e+07	1.16562e+07	5.33487e+07	0.000423381		P01942	HBA	MOUSE Hemoglobin subunit alpha OS=Mus musculus GN=Hba PE=1 SV=2	15.085
LASP1	1.92656e+06	0	0	0	0	0	1.66466e+06	1.62043e+06	1.55885e+06	1.6977e+06	1116.8	1116.8	0.111488		A2A6G9	LASP1	MOUSE LIM and SH3 domain protein 1 (Fragment) OS=Mus musculus GN=Lasp1 PE=1 SV=1;>tr	15.153
LGALS7	1.16441e+07	2.89839e+07	1.56999e+07	1.58299e+07	9.29775e+06	7.05493e+06	1.01488e+07	9.23416e+06	1.28152e+07	1.74745e+07	1.08681e+07	1.16441e+07	0.524487		Q9CRB1	LGALS7	MOUSE Galectin OS=Mus musculus GN=Lgals7 PE=2 SV=1;>sp	15.202
SMR3A	2.10468e+07	0	0	1.33624e+08	9.98736e+07	5.80724e+07	5.97817e+07	1.28365e+09	8.98317e+08	1.12163e+09	1.13752e+09	9.98736e+07	0.00160506		Q61900	SMR3A	MOUSE Submaxillary gland androgen-regulated protein 3A OS=Mus musculus GN=Smr3a PE=2 SV=1	15.544
HBBT1	1.08093e+08	1.86397e+08	1.32136e+08	4.00923e+08	2.39724e+08	7.92923e+06	8.73484e+06	0	0	0	0	8.73484e+06	0.00358294		A8DUK4	HBBT1	MOUSE Beta-globin OS=Mus musculus GN=Hbbt1 PE=3 SV=1;>tr	15.748
SPR1A	4.53554e+08	6.90397e+08	6.32439e+08	6.06402e+08	9.69053e+08	2.66184e+08	8.2771e+08	2.6163e+08	3.08031e+08	3.4813e+08	1.67932e+08	4.53554e+08	0.156272		Q62266	SPR1A	MOUSE Cornifin-A OS=Mus musculus GN=Sprr1a PE=2 SV=1	15.765
TTHY	2.97235e+07	1.62727e+07	2.26758e+07	4.67528e+07	3.77978e+07	1.02004e+08	3.78109e+07	3.26935e+07	5.5846e+07	9.93144e+07	3.52874e+07	3.77978e+07	0.440746		P07309	TTHY	MOUSE Transthyretin OS=Mus musculus GN=Ttr PE=1 SV=1	15.776
HBB1	1.09655e+08	1.8932e+08	2.35011e+08	7.83073e+09	3.92454e+08	4.84771e+07	1.07101e+08	1.08384e+07	1.27368e+07	1.93154e+07	9.33294e+06	1.07101e+08	0.000695103		P02088	HBB1	MOUSE Hemoglobin subunit beta-1 OS=Mus musculus GN=Hbb-b1 PE=1 SV=2	15.84
HBB2	1.63108e+08	1.92743e+08	2.88241e+08	7.96209e+09	3.75048e+08	3.40736e+07	2.23888e+08	1.81083e+07	1.89042e+07	2.13325e+07	3.08112e+07	1.63108e+08	0.000973144		P02089	HBB2	MOUSE Hemoglobin subunit beta-2 OS=Mus musculus GN=Hbb-b2 PE=1 SV=2	15.878
COTL1	1.5322e+07	0	8.73696e+06	0	0	0	0	1.64741e+07	1.33742e+07	1.25145e+07	1.66729e+07	8.73696e+06	0.0972196		Q9CQI6	COTL1	MOUSE Coactosin-like protein OS=Mus musculus GN=Cotl1 PE=1 SV=3	15.944
P02070	2.96089e+06	2.1272e+07	0	0	5.26098e+06	0	0	0	0	0	0	0	0.02491		P02070	P02070	(Bos taurus) Hemoglobin subunit beta	15.954
NPC2	7.97139e+06	5.6378e+06	6.09418e+06	5.36966e+06	1.08644e+07	3.35033e+07	2.03144e+07	5.77945e+06	6.38498e+06	5.56808e+06	0	6.09418e+06	0.312676		Q9Z0J0	NPC2	MOUSE Epididymal secretory protein E1 OS=Mus musculus GN=Npc2 PE=1 SV=1	16.442
ANG3	6.8651e+06	1.20581e+07	1.00588e+07	3.85546e+07	2.27214e+07	9.67178e+06	3.63361e+07	2.42066e+07	1.62941e+07	1.94403e+07	8.83317e+06	1.62941e+07	0.438288		P97802	ANG3	MOUSE Angiogenin-3 OS=Mus musculus GN=Ang3 PE=1 SV=2	16.696
CALL3	1.63306e+08	2.12583e+08	1.52343e+08	1.71175e+08	2.7477e+08	1.00398e+08	1.66097e+08	1.52819e+08	1.97695e+08	2.1567e+08	2.30685e+08	1.71175e+08	0.712784		Q9D6P8	CALL3	MOUSE Calmodulin-like protein 3 OS=Mus musculus GN=Calml3 PE=2 SV=1	16.701
GMFG	4.0137e+06	0	3.79035e+06	0	0	0	0	4.99308e+06	4.74146e+06	5.53576e+06	2238.09	2238.09	0.169137		Q9ERL7	GMFG	MOUSE Glia maturation factor gamma OS=Mus musculus GN=Gmfg PE=1 SV=1;>tr	16.748
CALM4	7.13544e+07	7.29523e+07	8.66682e+07	8.85906e+07	6.09976e+07	5.03818e+07	5.65393e+07	2.72277e+08	3.35259e+08	3.51805e+08	6.29617e+08	8.66682e+07	0.0150774		Q9JM83	CALM4	MOUSE Calmodulin-4 OS=Mus musculus GN=Calm4 PE=2 SV=2	16.767
CALM	2.14452e+07	1.65348e+07	2.86812e+07	1.87853e+07	4.52527e+07	1.81989e+07	0	1.61553e+07	1.69127e+07	3.21385e+07	0	1.81989e+07	0.176897		P62204	CALM	MOUSE Calmodulin OS=Mus musculus GN=Calm1 PE=1 SV=2;>tr	16.837
MCG22989	1.08719e+07	0	4.49005e+06	0	0	0	0	0	6.95876e+06	8.76152e+06	0	0	0.551943		G3UY29	MCG22989	MOUSE MCG22989, isoform CRA	16.924
MYL6	4.08887e+07	1.6319e+07	2.60693e+07	1.96626e+07	1.58931e+07	1.8209e+07	1.87482e+07	3.0263e+07	3.34987e+07	3.65103e+07	3.64483e+07	2.60693e+07	0.342932		Q60605	MYL6	MOUSE Myosin light polypeptide 6 OS=Mus musculus GN=Myl6 PE=1 SV=3	16.93
RHOC	0	0	0	0	0	0	0	0	9.14847e+06	7.86982e+06	0	0	0.0241011		H3BL56	RHOC	MOUSE Rho-related GTP-binding protein RhoC OS=Mus musculus GN=Rhoc PE=3 SV=1;>sp	17.05
MYG	3.71582e+06	0	1.50601e+06	1.60009e+07	0	1.31269e+06	0	1.95386e+06	1.70235e+06	0	1.86287e+06	1.50601e+06	0.120044		P04247	MYG	Myoglobin	17.069
MBP	0	0	0	0	0	0	0	1.12479e+07	6.29576e+06	0	3.87247e+07	0	0.0129542		F6ZIA4	MBP	MOUSE Myelin basic protein (Fragment) OS=Mus musculus GN=Mbp PE=1 SV=1;>tr	17.109
PPIA	1.4636e+08	7.75918e+07	1.32177e+08	8.17406e+07	6.85641e+07	9.17433e+07	5.86204e+07	1.0456e+08	7.0394e+07	8.11788e+07	1.15511e+08	8.17406e+07	0.535128		P17742	PPIA	MOUSE Peptidyl-prolyl cis-trans isomerase A OS=Mus musculus GN=Ppia PE=1 SV=2	17.971
WFDC2	0	0	0	0	0	0	0	2.01036e+07	1.45508e+07	0	0	0	0.0168468		Q9DAU7	WFDC2	MOUSE WAP four-disulfide core domain protein 2 OS=Mus musculus GN=Wfdc2 PE=2 SV=1;>tr	18.032
P02754	1.93472e+08	2.29298e+08	8.59206e+07	1.84213e+08	1.09549e+08	2.82902e+07	1.46945e+08	5.96129e+08	3.05257e+08	1.38994e+08	3.79751e+07	1.46945e+08	0.124594		P02754	P02754	Beta-lactoglobulin - Bos taurus (Bovine)	18.281
DEST	2.91421e+07	1.71013e+07	1.84626e+07	1.42484e+07	9.89316e+06	9.68452e+06	1.40075e+07	3.81955e+07	4.55959e+07	5.34635e+07	2.8488e+07	1.84626e+07	0.118382		Q9R0P5	DEST	MOUSE Destrin OS=Mus musculus GN=Dstn PE=1 SV=3	18.521
COF1	5.0171e+07	1.73924e+07	3.33365e+07	1.48499e+07	2.1388e+07	2.43092e+07	2.75014e+07	7.52271e+07	6.17977e+07	1.0988e+08	8.12802e+07	3.33365e+07	0.0778452		P18760	COF1	MOUSE Cofilin-1 OS=Mus musculus GN=Cfl1 PE=1 SV=3;>tr	18.559
DCCP2	1.97517e+08	0	4.17971e+07	2.42369e+07	3.03649e+07	1.38912e+08	5.45755e+07	4.55113e+08	1.3847e+08	6.15519e+07	7.09732e+08	6.15519e+07	0.0220664		E9PYC2	DCPP2	MOUSE Protein Dcpp2 OS=Mus musculus GN=Dcpp2 PE=4 SV=1	18.593
DCCP1	9.23797e+08	7.11407e+08	9.92574e+08	7.25248e+08	6.62043e+08	1.59825e+09	5.8835e+08	1.64558e+09	1.30491e+09	5.07946e+08	2.0399e+09	9.23797e+08	0.248499		L7N1X9	DCPP1	MOUSE Protein Dcpp1 OS=Mus musculus GN=Dcpp1 PE=4 SV=1	18.605
DCPP3	3.10141e+08	4.14745e+08	5.43442e+08	3.81168e+08	3.70308e+08	4.52989e+08	6.2276e+08	1.1453e+08	2.68925e+07	4.3347e+06	14410.2	3.70308e+08	0.0645498		L7N259	DCPP3	MOUSE Protein Dcpp3 OS=Mus musculus GN=Dcpp3 PE=4 SV=1	18.638
TPPP3	2.10604e+06	2.8281e+06	3.1517e+06	2.55679e+06	0	0	6.97857e+06	3.1723e+06	3.29398e+06	5.30088e+06	0	2.8281e+06	0.191596		Q9CRB6	TPPP3	MOUSE Tubulin polymerization-promoting protein family member 3 OS=Mus musculus GN=Tppp3 PE=1 SV=1	18.965
P02668	7.25388e+07	2.50742e+07	4.37006e+07	5.06971e+07	0	1.04207e+07	2.5797e+07	0	1.86879e+07	1.43779e+07	0	1.86879e+07	0.0972196		P02668	P02668	Kappa-casein [Contains: Casoxin C;Casoxin 6;Casoxin A;Casoxin B;Casoplatelin] - Bos taurus (Bovine)	18.974
REG3G	2.23954e+07	1.02819e+07	4.08272e+06	0	0	1.42267e+07	0	5.07041e+07	3.18944e+07	1.0352e+07	5745.63	1.02819e+07	0.13387		O09049	REG3G	MOUSE Regenerating islet-derived protein 3-gamma OS=Mus musculus GN=Reg3g PE=1 SV=1	19.307
NGP	4.89132e+08	1.24494e+08	4.57295e+08	2.64648e+08	1.9175e+08	2.41433e+08	1.58571e+08	2.65493e+08	2.56939e+08	2.17841e+08	2.00552e+08	2.41433e+08	0.286408		O08692	NGP	MOUSE Myeloid bactenecin (F1) OS=Mus musculus GN=Ngp PE=2 SV=1	19.331
TCTP	1.28374e+07	1.13706e+07	1.72752e+07	1.45246e+07	6.75442e+06	1.18075e+07	1.17267e+07	1.66659e+07	0	6.92508e+06	1940.63	1.17267e+07	0.229472		P63028	TCTP	MOUSE Translationally-controlled tumor protein OS=Mus musculus GN=Tpt1 PE=1 SV=1;>tr	19.462
ARPC4	1.34537e+07	6.49073e+06	1.0049e+07	6.35143e+06	6.74319e+06	3.34089e+06	5.4785e+06	9.82789e+06	9.12884e+06	8.72637e+06	7.39208e+06	7.39208e+06	0.838521		P59999	ARPC4	MOUSE Actin-related protein 2/3 complex subunit 4 OS=Mus musculus GN=Arpc4 PE=1 SV=3	19.667
Gm6619	1.92336e+08	4.27767e+08	1.51338e+08	2.97662e+08	1.60756e+08	3.25443e+07	2.66896e+08	8.05942e+08	3.66249e+08	2.34677e+08	1.13717e+09	2.66896e+08	0.0469131		F6URP1	Gm6619	MOUSE Protein Gm6619 (Fragment) OS=Mus musculus GN=Gm6619 PE=4 SV=1	19.774
MCG5400	2.76629e+07	8.03296e+06	1.51866e+07	1.12846e+07	7.85293e+06	1.09195e+07	7.41184e+06	2.19414e+07	2.5448e+07	4.08406e+07	2.53732e+07	1.51866e+07	0.186667		Q6ZWQ9	MCG5400	MOUSE MCG5400 OS=Mus musculus GN=Myl12a PE=1 SV=1;>tr	19.895
AGR2	9.95231e+06	1.2441e+07	7.76148e+06	8.37524e+06	7.5226e+06	0	1.96824e+07	6.80163e+06	1.37107e+07	1.81083e+07	0	8.37524e+06	0.294445		O88312	AGR2	MOUSE Anterior gradient protein 2 homolog OS=Mus musculus GN=Agr2 PE=2 SV=1	19.92
EEF1B2	0	0	0	0	0	0	0	6.38653e+06	7.59701e+06	4.96306e+06	1.33561e+07	0	0.0172954		A0A087WS46	EEF1B2	MOUSE Elongation factor 1-beta OS=Mus musculus GN=Eef1b2 PE=1 SV=1;>sp	20.136
PGRP1	1.08608e+08	6.88284e+07	1.00095e+08	1.00075e+08	6.92615e+07	1.34208e+08	6.39482e+07	3.93067e+08	2.25531e+08	1.79972e+08	3.59957e+08	1.08608e+08	0.0660474		O88593	PGRP1	MOUSE Peptidoglycan recognition protein 1 OS=Mus musculus GN=Pglyrp1 PE=2 SV=1	20.489
ARPC3	8.17932e+06	3.7792e+06	7.26308e+06	4.10173e+06	4.95894e+06	4.63295e+06	3.60983e+06	1.00351e+07	1.06607e+07	1.13324e+07	1.14465e+07	7.26308e+06	0.236651		Q9JM76	ARPC3	MOUSE Actin-related protein 2/3 complex subunit 3 OS=Mus musculus GN=Arpc3 PE=1 SV=3;>tr	20.524
ARF1	5.81682e+06	6.4147e+06	0	0	0	0	5.53902e+06	7.30954e+06	8.03741e+06	1.03001e+07	8.79468e+06	5.81682e+06	0.0797409		P84078	ARF1	MOUSE ADP-ribosylation factor 1 OS=Mus musculus GN=Arf1 PE=1 SV=2;>sp	20.697
LGUL	0	5.24714e+06	1.36207e+07	0	5.01459e+06	4.55052e+06	4.17719e+06	0	3.09219e+06	0	0	3.09219e+06	0.119741		Q9CPU0	LGUL	MOUSE Lactoylglutathione lyase OS=Mus musculus GN=Glo1 PE=1 SV=3	20.809
SAP3	4.58996e+06	4.80199e+06	5.05279e+06	0	6.65866e+06	5.0007e+06	5.46769e+06	5.5731e+06	5.37208e+06	6.39871e+06	2074.73	5.05279e+06	0.845169		Q60648	SAP3	MOUSE Ganglioside GM2 activator OS=Mus musculus GN=Gm2a PE=1 SV=2	20.824
RAP1B	4.05536e+06	0	0	0	0	0	0	4.25403e+06	8.34858e+06	7.36932e+06	2774.92	0	0.0708246		Q99JI6	RAP1B	MOUSE Ras-related protein Rap-1b OS=Mus musculus GN=Rap1b PE=2 SV=2;>sp	20.825
PEBP1	1.30464e+07	1.11462e+07	1.35262e+07	1.32735e+07	1.11586e+07	0	2.06616e+07	1.09973e+07	1.21592e+07	1.12125e+07	1.02993e+07	1.12125e+07	0.457706		P70296	PEBP1	MOUSE Phosphatidylethanolamine-binding protein 1 OS=Mus musculus GN=Pebp1 PE=1 SV=3;>tr	20.83
RPS3	7.18322e+06	4.94401e+06	4.96547e+06	4.8844e+06	0	0	5.19251e+06	0	4.51502e+06	4.40894e+06	4.85604e+06	4.85604e+06	0.872493		D3YV43	RPS3	MOUSE 40S ribosomal protein S3 OS=Mus musculus GN=Rps3 PE=1 SV=1;>sp	20.994
FRIH	2.10673e+07	1.57467e+07	2.70974e+07	1.70209e+07	3.10448e+07	1.32244e+07	2.93529e+07	1.56104e+07	1.05823e+07	1.09195e+07	1.16688e+07	1.57467e+07	0.402028		P09528	FRIH	MOUSE Ferritin heavy chain OS=Mus musculus GN=Fth1 PE=1 SV=2	21.066
RAC2	5.52913e+07	1.232e+07	3.55735e+07	1.45852e+07	1.46978e+07	1.58656e+07	1.12654e+07	3.85052e+07	3.84972e+07	4.9961e+07	2.78148e+07	2.78148e+07	0.352872		Q05144	RAC2	MOUSE Ras-related C3 botulinum toxin substrate 2 OS=Mus musculus GN=Rac2 PE=2 SV=1;>sp	21.441
LDHB	6.60671e+06	0	2.85924e+06	0	0	0	0	2.47046e+06	2.84156e+06	2.66582e+06	0	0	0.924834		D3Z7F0	LDHB	MOUSE L-lactate dehydrogenase (Fragment) OS=Mus musculus GN=Ldhb PE=3 SV=1;>sp	21.444
ASC	4.795e+06	3.98956e+06	5.2701e+06	0	0	0	0	0	1.67145e+07	1.9895e+07	2916.97	2916.97	0.100196		Q9EPB4	ASC	MOUSE Apoptosis-associated speck-like protein containing a CARD OS=Mus musculus GN=Pycard PE=1 SV=1	21.458
EEF1D	6.64621e+06	0	5.21089e+06	4.76419e+06	0	3.62337e+06	0	0	5.18603e+06	5.19755e+06	6.68177e+06	4.76419e+06	0.922016		D3YUQ9	EEF1D	MOUSE Elongation factor 1-delta (Fragment) OS=Mus musculus GN=Eef1d PE=1 SV=3;>tr	21.549
MCG128973	0	0	0	1.12752e+07	0	0	1.36188e+07	0	0	0	2.27987e+07	0	0.0818705		Q9D6T8	MCG128973	MOUSE MCG128973 OS=Mus musculus GN=2310057N15Rik PE=2 SV=1	21.594
SORCN	7.11632e+06	0	8.34714e+06	6.05985e+06	4.4544e+06	0	5.34552e+06	5.61556e+06	8.03769e+06	1.1685e+07	5.78005e+06	5.78005e+06	0.253681		Q6P069	SORCN	MOUSE Sorcin OS=Mus musculus GN=Sri PE=1 SV=1	21.627
VMO1	4.33161e+07	0	0	0	0	4.04378e+07	3.14139e+07	3.24429e+07	3.5296e+07	0	0	0	0.323507		Q5SXG7	VMO1	MOUSE Vitelline membrane outer layer protein 1 homolog OS=Mus musculus GN=Vmo1 PE=3 SV=1	21.957
H14	1.34095e+07	2.48084e+06	1.956e+07	3.04814e+06	3.26703e+06	0	5.58955e+06	6.35791e+07	7.91892e+07	1.12699e+08	9.72118e+06	9.72118e+06	0.0180853		P43274	H14	MOUSE Histone H1.4 OS=Mus musculus GN=Hist1h1e PE=1 SV=2	21.977
BASP1	1.78618e+06	0	0	0	0	0	2.04016e+06	2.47235e+06	3.38236e+06	3.62324e+06	2521.87	2521.87	0.0698578		Q91XV3	BASP1	MOUSE Brain acid soluble protein 1 OS=Mus musculus GN=Basp1 PE=1 SV=3	22.086
H13	1.4071e+08	3.53058e+07	7.1046e+07	3.8994e+07	2.34364e+07	1.20201e+07	2.98919e+07	1.4983e+08	2.02655e+08	3.79967e+08	1.77679e+08	7.1046e+07	0.0383128		P43277	H13	MOUSE Histone H1.3 OS=Mus musculus GN=Hist1h1d PE=1 SV=2	22.099
HDGF	2.82849e+06	0	0	0	0	0	0	2.65347e+06	4.21266e+06	5.3446e+06	0	0	0.0826035		E0CXA0	HDGF	MOUSE Hepatoma-derived growth factor (Fragment) OS=Mus musculus GN=Hdgf PE=1 SV=1;>sp	22.115
BLVRB	1.51423e+06	0	2.62448e+06	2.51927e+07	2.66998e+06	0	2.34832e+06	1.83411e+06	1.66489e+06	1.32338e+06	2.21289e+06	1.83411e+06	0.133485		Q923D2	BLVRB	MOUSE Flavin reductase (NADPH) OS=Mus musculus GN=Blvrb PE=2 SV=3;>tr	22.197
TAGL2	1.51546e+07	9.31742e+06	9.57141e+06	1.18637e+07	4.38182e+06	2.72424e+07	8.08407e+06	2.11411e+07	2.29796e+07	3.09353e+07	1.31326e+07	1.31326e+07	0.288171		Q9WVA4	TAGL2	MOUSE Transgelin-2 OS=Mus musculus GN=Tagln2 PE=1 SV=4	22.395
RAB10	1.41812e+06	2.03712e+06	1.28488e+06	0	0	1.227e+06	0	0	0	0	0	0	0.0608278		P61027	RAB10	MOUSE Ras-related protein Rab-10 OS=Mus musculus GN=Rab10 PE=1 SV=1	22.541
H15	2.68906e+07	1.00149e+07	1.8233e+07	1.14013e+07	1.33007e+07	0	1.22757e+07	3.40925e+07	4.10023e+07	6.03751e+07	5.15261e+07	1.8233e+07	0.0756524		P43276	H15	MOUSE Histone H1.5 OS=Mus musculus GN=Hist1h1b PE=1 SV=2	22.576
GDIR2	5.90077e+07	8.52725e+06	2.14839e+07	8.95492e+06	8.77185e+06	1.68302e+07	9.26815e+06	9.6505e+07	1.03349e+08	1.27132e+08	1.35555e+08	2.14839e+07	0.0308626		Q61599	GDIR2	MOUSE Rho GDP-dissociation inhibitor 2 OS=Mus musculus GN=Arhgdib PE=1 SV=3	22.851
P02662	1.93472e+08	5.86042e+07	1.51448e+08	1.24304e+08	2.42528e+07	2.66282e+07	3.80568e+07	1.0389e+07	2.22986e+07	4.36476e+07	9.46913e+06	3.80568e+07	0.0533333		P02662	P02662	Alpha-S1-casein - Bos taurus (Bovine)	22.975
HSPB1	1.45915e+08	1.87875e+08	1.98038e+08	1.59812e+08	1.4897e+08	8.50554e+07	9.89468e+07	9.94488e+07	1.15359e+08	1.34162e+08	1.44091e+08	1.44091e+08	0.347223		P14602	HSPB1	MOUSE Heat shock protein beta-1 OS=Mus musculus GN=Hspb1 PE=1 SV=3;>tr	23.014
2310034C09Rik	5.99322e+06	5.26317e+06	5.51565e+06	1.17512e+07	3.48711e+06	0	8.28201e+06	5.35275e+06	5.50534e+06	0	1.18067e+07	5.50534e+06	0.637289		Q9D746	2310034C09Rik	MOUSE Protein 2310034C09Rik OS=Mus musculus GN=2310034C09Rik PE=2 SV=1	23.237
GDIR1	6.14849e+06	1.80126e+07	1.43004e+07	9.35301e+06	1.0411e+07	2.30386e+07	1.30062e+07	1.90172e+07	2.54524e+07	3.13823e+07	1.78454e+07	1.78454e+07	0.250098		Q99PT1	GDIR1	MOUSE Rho GDP-dissociation inhibitor 1 OS=Mus musculus GN=Arhgdia PE=1 SV=3	23.407
RAB7A	5.14628e+06	3.67191e+06	4.18008e+06	0	0	0	0	0	0	5.16845e+06	0	0	0.225719		P51150	RAB7A	MOUSE Ras-related protein Rab-7a OS=Mus musculus GN=Rab7a PE=1 SV=2	23.489
GLOD4	3.27043e+06	3.08278e+06	5.19701e+06	0	0	0	0	4.39368e+06	3.80219e+06	5.71174e+06	0	3.08278e+06	0.385902		F6ZTG3	GLOD4	MOUSE Glyoxalase domain-containing protein 4 (Fragment) OS=Mus musculus GN=Glod4 PE=1 SV=1;>tr	23.581
P02666	4.3569e+07	1.33081e+07	5.06901e+07	3.1673e+07	9.98548e+06	8.33211e+06	1.30143e+07	1.32749e+07	1.089e+07	0	0	1.30143e+07	0.0864139		P02666	P02666	Beta-casein - Bos taurus (Bovine)	23.583
GSTP1	1.94579e+07	1.61295e+07	2.04883e+07	3.00144e+07	1.62896e+07	2.19908e+07	2.38511e+07	3.50424e+07	2.04387e+07	3.01802e+07	1.08095e+07	2.04883e+07	0.566591		P19157	GSTP1	MOUSE Glutathione S-transferase P 1 OS=Mus musculus GN=Gstp1 PE=1 SV=2;>sp	23.609
HMGB2	3.33862e+07	1.66706e+07	1.76939e+07	1.69902e+07	0	8.11157e+06	1.47407e+07	3.70418e+07	4.67415e+07	6.97795e+07	3.82485e+07	1.76939e+07	0.0853207		P30681	HMGB2	MOUSE High mobility group protein B2 OS=Mus musculus GN=Hmgb2 PE=1 SV=3	24.162
P02663	7.7791e+07	1.17581e+07	4.21521e+07	2.49822e+07	9.35496e+06	6.38564e+06	1.32372e+07	7.01689e+06	1.02488e+07	8.11916e+06	0	1.02488e+07	0.0805182		P02663	P02663	Alpha-S2-casein [Contains: Casocidin-1 - Bos taurus (Bovine)	24.348
TRYP	1.07125e+09	4.67341e+08	1.67899e+09	2.89487e+09	3.10339e+09	2.01481e+09	3.00653e+09	8.12657e+09	5.73323e+09	6.09002e+09	1.3086e+10	3.00653e+09	0.0032733		TRYP_PIG Trypsin - Sus scrofa (Pig).;>P00761 SWISS-PROT:P00761	TRYP	PIG Trypsin - Sus scrofa (Pig).	24.409
RAN	9.71646e+06	5.78967e+06	4.89067e+06	8.33788e+06	5.6296e+06	3.22194e+06	6.47231e+06	4.68949e+06	7.36166e+06	7.32933e+06	6.04432e+06	6.04432e+06	0.905251		P62827	RAN	MOUSE GTP-binding nuclear protein Ran OS=Mus musculus GN=Ran PE=1 SV=3;>sp	24.423
HPRT	9.25948e+06	7.05835e+06	1.20807e+07	1.11451e+07	0	0	0	8.96517e+06	1.18452e+07	1.38521e+07	3367.99	8.96517e+06	0.833062		P00493	HPRT	MOUSE Hypoxanthine-guanine phosphoribosyltransferase OS=Mus musculus GN=Hprt1 PE=1 SV=3	24.57
HNRNPD	0	0	0	0	0	0	0	3.2177e+06	4.84512e+06	4.02819e+06	0	0	0.0311343		F6ZV59	HNRNPD	MOUSE Heterogeneous nuclear ribonucleoprotein D0 (Fragment) OS=Mus musculus GN=Hnrnpd PE=1 SV=1;>tr	24.611
YBX1	5.15557e+06	1.80254e+06	0	2.79197e+06	1.86197e+06	1.80504e+06	2.76663e+06	0	1.46072e+06	1.41268e+06	1520.26	1.80254e+06	0.24309		A2BGG7	YBX1	MOUSE Nuclease-sensitive element-binding protein 1 (Fragment) OS=Mus musculus GN=Ybx1 PE=1 SV=1;>sp	24.74
HMGB1	1.37975e+07	8.86691e+06	1.40372e+07	0	0	0	0	5.4656e+06	7.01251e+06	9.86337e+06	0	5.4656e+06	0.426218		P63158	HMGB1	MOUSE High mobility group protein B1 OS=Mus musculus GN=Hmgb1 PE=1 SV=2	24.893
SET	1.31349e+07	9.53862e+06	1.37126e+07	7.43602e+06	0	9.5661e+06	0	7.12397e+06	8.08687e+06	1.10397e+07	1.0324e+07	9.53862e+06	0.545182		A2BE93	SET	MOUSE Protein SET (Fragment) OS=Mus musculus GN=Set PE=1 SV=1;>sp	24.923
PLET1	0	0	6.53135e+06	7.03393e+06	1.511e+07	0	9.37508e+06	0	3.78739e+07	0	0	0	0.181744		Q8VEN2	PLET1	MOUSE Placenta-expressed transcript 1 protein OS=Mus musculus GN=Plet1 PE=1 SV=1	25.006
SPRR3	2.50754e+08	3.68528e+08	3.00086e+08	2.78239e+08	4.18122e+08	1.79424e+08	2.36867e+08	1.82251e+08	1.40544e+08	1.17815e+08	6.77938e+07	2.36867e+08	0.10582		O09116	SPRR3	MOUSE Small proline-rich protein 3 OS=Mus musculus GN=Sprr3 PE=2 SV=1	25.241
GSTA3	1.94832e+06	0	0	2.6345e+06	2.40566e+06	0	6.4147e+06	3.40506e+06	0	0	0	0	0.301788		P30115	GSTA3	MOUSE Glutathione S-transferase A3 OS=Mus musculus GN=Gsta3 PE=1 SV=2;>sp	25.36
GSTA4	2.99282e+07	3.16478e+07	3.57292e+07	2.9298e+07	2.51334e+07	2.62306e+07	3.01604e+07	2.28763e+07	2.96751e+07	4.15746e+07	5583.26	2.96751e+07	0.529068		P24472	GSTA4	MOUSE Glutathione S-transferase A4 OS=Mus musculus GN=Gsta4 PE=1 SV=3	25.564
SBPL	1.34016e+07	4.348e+07	5.69562e+07	4.63334e+07	9.87721e+07	0	6.10357e+07	1.05072e+08	6.96852e+07	4.08448e+07	3.04317e+08	5.69562e+07	0.0701422		Q3TUY3	SBPL	MOUSE Protein Sbpl OS=Mus musculus GN=Sbpl PE=2 SV=1	25.623
CBR2	0	0	0	0	0	0	0	3.63973e+06	1.32841e+07	8.60951e+06	0	0	0.0192796		P08074	CBR2	MOUSE Carbonyl reductase [NADPH] 2 OS=Mus musculus GN=Cbr2 PE=1 SV=1;>tr	25.958
GSTM1	8.38728e+07	1.18138e+08	1.16766e+08	1.00186e+08	1.26079e+08	6.17378e+07	1.66812e+08	2.413e+08	2.71495e+08	3.64881e+08	1.07973e+08	1.18138e+08	0.0767077		P10649	GSTM1	MOUSE Glutathione S-transferase Mu 1 OS=Mus musculus GN=Gstm1 PE=1 SV=2;>tr	25.97
HAGH	0	0	0	1.73163e+06	1.69682e+06	1.2831e+06	1.32412e+06	1.02011e+06	840273	969243	0	969243	0.851065		E9PYA3	HAGH	MOUSE Hydroxyacylglutathione hydrolase, mitochondrial (Fragment) OS=Mus musculus GN=Hagh PE=1 SV=1;>tr	26
MCG140784	0	0	0	0	0	0	0	1.7493e+08	1.8972e+08	0	1.03125e+09	0	0.00176303		Q792Z1	MCG140784	MCG140784	26.221
CLIC1	9.30613e+06	7.34891e+06	7.93308e+06	8.75454e+06	7.64137e+06	0	1.01073e+07	8.08659e+06	7.70653e+06	1.43969e+07	1.06051e+07	8.08659e+06	0.312967		Q9Z1Q5	CLIC1	MOUSE Chloride intracellular channel protein 1 OS=Mus musculus GN=Clic1 PE=1 SV=3	27.013
NGF	1.48247e+07	3.97596e+07	0	9.33067e+06	8.71925e+07	2.01255e+08	5.29692e+07	0	0	0	0	9.33067e+06	0.034357		P01139	NGF	MOUSE Beta-nerve growth factor OS=Mus musculus GN=Ngf PE=1 SV=2;>tr	27.076
CRIS3	1.50535e+07	4.75964e+07	1.11965e+07	8.95275e+06	7.4431e+07	1.06001e+08	1.33524e+07	4.33026e+07	4.31588e+07	5.73007e+07	2.26256e+07	4.31588e+07	0.481125		Q03402	CRIS3	MOUSE Cysteine-rich secretory protein 3 OS=Mus musculus GN=Crisp3 PE=1 SV=1	27.314
LGALS3	2.084e+07	1.34509e+07	2.00966e+07	1.69173e+07	1.80138e+07	1.25506e+07	1.94612e+07	1.69127e+07	1.8812e+07	1.67302e+07	1.15337e+07	1.69173e+07	0.876468		Q8C253	LGALS3	MOUSE Galectin OS=Mus musculus GN=Lgals3 PE=2 SV=1;>sp	27.414
GSTO1	2.26063e+08	2.05007e+08	1.53052e+08	1.73848e+08	1.80923e+08	1.35555e+08	2.06978e+08	2.05334e+08	2.71834e+08	2.91334e+08	7.19878e+07	2.05007e+08	0.463773		O09131	GSTO1	MOUSE Glutathione S-transferase omega-1 OS=Mus musculus GN=Gsto1 PE=2 SV=2	27.497
PRTN3	1.20658e+08	1.71428e+07	8.42603e+07	2.55054e+07	1.6249e+07	4.97934e+07	1.07323e+07	7.71894e+07	6.1742e+07	6.19113e+07	4.28102e+07	4.97934e+07	0.841523		Q61096	PRTN3	MOUSE Myeloblastin OS=Mus musculus GN=Prtn3 PE=2 SV=2	27.625
CRIS1	4.63334e+07	3.3322e+08	2.64534e+07	3.44954e+07	8.73649e+07	2.60553e+08	4.11831e+07	5.05505e+08	3.72444e+08	1.80422e+08	1.75945e+08	1.75945e+08	0.100234		Q03401	CRIS1	MOUSE Cysteine-rich secretory protein 1 OS=Mus musculus GN=Crisp1 PE=2 SV=1	27.679
FGFP1	0	0	0	0	0	0	0	0	5.71135e+06	5.55017e+06	0	0	0.0334787		O70514	FGFP1	MOUSE Fibroblast growth factor-binding protein 1 OS=Mus musculus GN=Fgfbp1 PE=1 SV=1	28.294
NPM1	7.62576e+06	6.19898e+06	6.51665e+06	6.97857e+06	4.40802e+06	0	9.32324e+06	4.05705e+06	5.71531e+06	5.2972e+06	2464.82	5.71531e+06	0.753599		Q9DAY9	NPM1	MOUSE Nucleophosmin OS=Mus musculus GN=Npm1 PE=1 SV=1;>tr	28.385
TPM4	9.58435e+06	5.10967e+06	9.23192e+06	7.63502e+06	5.87069e+06	0	6.60671e+06	3.7613e+06	5.97083e+06	8.46659e+06	7.18596e+06	6.60671e+06	0.889738		Q6IRU2	TPM4	MOUSE Tropomyosin alpha-4 chain OS=Mus musculus GN=Tpm4 PE=2 SV=3	28.467
ELNE	2.01064e+07	8.94314e+06	1.98303e+07	5.94605e+06	0	1.86058e+07	0	2.71312e+07	2.77792e+07	1.56098e+07	2.27403e+07	1.86058e+07	0.274376		Q3UP87	ELNE	MOUSE Neutrophil elastase OS=Mus musculus GN=Elane PE=2 SV=1	28.648
EGFB2	7.5833e+08	2.74632e+09	1.26299e+09	1.90098e+09	6.61319e+09	1.38859e+10	7.77464e+08	3.18033e+08	3.48854e+08	4.61226e+08	3.02613e+08	7.77464e+08	0.000865719		P36368	EGFB2	Epidermal growth factor-binding protein type B	28.689
PGAM1	4.86589e+07	3.02892e+07	4.12217e+07	3.61577e+07	3.23766e+07	1.21218e+07	3.75758e+07	4.03174e+07	7.59791e+07	1.01662e+08	4.27257e+07	4.03174e+07	0.159482		Q9DBJ1	PGAM1	MOUSE Phosphoglycerate mutase 1 OS=Mus musculus GN=Pgam1 PE=1 SV=3	28.832
UNCHAR_PROT1	5.52875e+07	1.62913e+07	2.59162e+07	1.90858e+07	1.75413e+07	1.19852e+07	1.61715e+07	3.12045e+07	4.74433e+07	6.84857e+07	5.15029e+07	2.59162e+07	0.173908		D3Z2H9	UNCHAR_PROT	MOUSE Uncharacterized protein OS=Mus musculus GN=Tpm3-rs7 PE=3 SV=1;>tr	28.991
Gm8882	0	0	0	0	0	0	0	1.89281e+06	2.47947e+06	2.96007e+06	1578.99	0	0.0412638		E9Q7E4	Gm8882	MOUSE Protein Gm8882 OS=Mus musculus GN=Gm8882 PE=4 SV=1	29.623
RS3A	332604	0	283324	333828	0	0	436674	0	0	0	0	0	0.392126		P97351	RS3A	MOUSE 40S ribosomal protein S3a OS=Mus musculus GN=Rps3a PE=1 SV=3	29.885
MYPR	0	0	0	0	0	0	0	3.08716e+06	0	0	3969.62	0	0.0567141		P60202	MYPR	MOUSE Myelin proteolipid protein OS=Mus musculus GN=Plp1 PE=1 SV=2	30.077
Gm20390	2.69475e+07	1.68658e+07	2.97132e+07	2.13651e+07	1.79515e+07	2.21615e+07	2.28715e+07	2.68478e+07	3.33573e+07	4.58415e+07	2.35415e+07	2.35415e+07	0.347798		E9PZF0	Gm20390	MOUSE Nucleoside diphosphate kinase OS=Mus musculus GN=Gm20390 PE=3 SV=1;>sp	30.2
FBX50	1.57271e+07	1.90211e+07	1.9776e+07	1.52082e+07	1.84287e+07	9.6053e+06	1.55741e+07	1.00149e+07	3.57571e+06	4.92605e+06	2596.76	1.52082e+07	0.134787		G3X9C2	FBX50	MOUSE F-box only protein 50 OS=Mus musculus GN=Nccrp1 PE=2 SV=2;>tr	30.407
VDAC2	6.00486e+06	3.5839e+06	3.80219e+06	3.37955e+06	0	0	0	0	0	0	0	0	0.034357		G3UX26	VDAC2	MOUSE Voltage-dependent anion-selective channel protein 2 (Fragment) OS=Mus musculus GN=Vdac2 PE=1 SV=1;>sp	30.446
CAPZB	1.13552e+07	6.60968e+06	1.34915e+07	0	0	0	0	8.36074e+06	1.03423e+07	1.28846e+07	1.0416e+07	8.36074e+06	0.273984		P47757	CAPZB	MOUSE F-actin-capping protein subunit beta OS=Mus musculus GN=Capzb PE=1 SV=3;>tr	31.345
DNAS1	2.03295e+08	2.89804e+08	2.5e+08	2.34043e+08	2.01171e+08	2.01178e+08	9.59613e+07	4.85131e+08	3.40753e+08	1.65087e+08	3.53357e+08	2.34043e+08	0.346483		P49183	DNAS1	MOUSE Deoxyribonuclease-1 OS=Mus musculus GN=Dnase1 PE=2 SV=2;>tr	32.027
TPIS	3.14183e+07	3.20929e+07	3.30936e+07	3.08464e+07	3.59279e+07	4.84939e+07	4.11018e+07	3.29928e+07	3.77965e+07	4.79507e+07	2.74947e+07	3.30936e+07	0.786003		P17751	TPIS	MOUSE Triosephosphate isomerase OS=Mus musculus GN=Tpi1 PE=1 SV=4;>tr	32.191
PNP	8.53494e+06	0	6.07983e+06	9.7259e+06	0	0	8.5063e+06	9.1599e+06	6.3737e+06	6.92916e+06	0	6.3737e+06	0.315766		Q543K9	PNP	MOUSE Purine nucleoside phosphorylase OS=Mus musculus GN=Pnp PE=2 SV=1;>sp	32.263
VDAC1	1.14029e+07	1.45933e+07	1.26602e+07	1.24445e+07	1.36198e+07	8.93385e+06	1.12024e+07	1.16554e+07	9.62096e+06	1.04888e+07	1.06792e+07	1.14029e+07	0.630528		Q60932	VDAC1	MOUSE Voltage-dependent anion-selective channel protein 1 OS=Mus musculus GN=Vdac1 PE=1 SV=3;>tr	32.351
UNCHAR_PROT2	6.65128e+06	5.27595e+06	5.19215e+06	5.96586e+06	4.9872e+06	0	0	5.68173e+06	5.20314e+06	7.9018e+06	9.10609e+06	5.27595e+06	0.577498		E9Q7H5	UNCHAR_PROT	MOUSE Uncharacterized protein OS=Mus musculus GN=Gm8991 PE=4 SV=1;>tr	32.574
RSSA	5.31817e+06	4.66194e+06	0	3.88936e+06	0	0	0	4.76287e+06	0	0	5.60215e+06	0	0.721605		P14206	RSSA	MOUSE 40S ribosomal protein SA OS=Mus musculus GN=Rpsa PE=1 SV=4	32.838
ADT2	2.08277e+07	1.27064e+07	1.41633e+07	1.10474e+07	8.52873e+06	5.33867e+06	9.58934e+06	6.56721e+06	5.31523e+06	1.2592e+07	9.58701e+06	9.58934e+06	0.38819		P51881	ADT2	MOUSE ADP/ATP translocase 2 OS=Mus musculus GN=Slc25a5 PE=1 SV=3;>sp	32.931
CAPZA1	1.22442e+07	0	9.4416e+06	9.54822e+06	0	0	8.27771e+06	1.54312e+07	1.20686e+07	1.40991e+07	1.33072e+07	9.54822e+06	0.123583		Q5RKN9	CAPZA1	MOUSE Capping protein (Actin filament) muscle Z-line, alpha 1 OS=Mus musculus GN=Capza1 PE=1 SV=1;>sp	32.953
CAZA2	6.62551e+06	0	4.67456e+06	0	0	0	4.29016e+06	4.01356e+06	4.91974e+06	0	3.83302e+06	3.83302e+06	0.247956		P47754	CAZA2	MOUSE F-actin-capping protein subunit alpha-2 OS=Mus musculus GN=Capza2 PE=1 SV=3;>tr	32.967
PROL1	8.5564e+07	4.48692e+08	7.95275e+07	2.1831e+08	3.46337e+08	3.05363e+08	2.3916e+08	2.14671e+08	4.7905e+08	0	0	2.1831e+08	0.306509		E9PYQ4	PROL1	MOUSE Protein Prol1 OS=Mus musculus GN=Prol1 PE=4 SV=1	33.551
Gm5428	4.23579e+06	2.84678e+06	3.7348e+06	2.81109e+06	0	0	0	2.2423e+06	2.77047e+06	3.26817e+06	1699.33	2.77047e+06	0.463596		E9PUX4	Gm5428	MOUSE 60S ribosomal protein L6 OS=Mus musculus GN=Gm5428 PE=3 SV=1;>sp	33.59
ROA1	9.13865e+06	2.37352e+06	3.13917e+06	3.74959e+06	0	4.3359e+06	6.1647e+06	3.42056e+06	0	0	1854.51	3.13917e+06	0.225826		P49312	ROA1	MOUSE Heterogeneous nuclear ribonucleoprotein A1 OS=Mus musculus GN=Hnrnpa1 PE=1 SV=2;>tr	34.196
UNCHAR_PROT3	1.40937e+07	1.35224e+07	1.74957e+07	1.54029e+07	1.41495e+07	8.1482e+06	1.60181e+07	1.30423e+07	1.13741e+07	6.56289e+06	1.1923e+07	1.35224e+07	0.586496		E9Q070	UNCHAR_PROT	MOUSE Uncharacterized protein OS=Mus musculus GN=Gm8730 PE=3 SV=1;>sp	34.216
CES1H	3.08021e+06	5.45993e+06	2.87354e+06	2.90056e+06	0	0	0	3.23604e+06	3.81354e+06	4.45208e+06	0	2.90056e+06	0.849352		D3Z298	CES1H	MOUSE Protein Ces1h OS=Mus musculus GN=Ces1h PE=4 SV=1	34.3
ARPC2	1.5516e+07	1.04797e+07	1.41368e+07	9.52508e+06	6.86939e+06	0	0	1.25336e+07	1.47494e+07	1.09468e+07	2775.21	1.04797e+07	0.525668		Q9CVB6	ARPC2	MOUSE Actin-related protein 2/3 complex subunit 2 OS=Mus musculus GN=Arpc2 PE=1 SV=3;>tr	34.357
HNRPC	6.98196e+06	0	4.69014e+06	0	0	0	0	0	0	0	0	0	0.0442212		Q9Z204	HNRPC	MOUSE Heterogeneous nuclear ribonucleoproteins C1/C2 OS=Mus musculus GN=Hnrnpc PE=1 SV=1	34.384
ARGI1	4.7034e+07	5.26307e+07	5.1757e+07	3.43665e+07	5.11968e+07	4.08731e+07	2.59638e+07	4.47272e+07	3.52727e+07	4.67269e+07	2.97596e+07	4.47272e+07	0.426869		Q61176	ARGI1	MOUSE Arginase-1 OS=Mus musculus GN=Arg1 PE=1 SV=1	34.807
CY1	1.99285e+06	1.37176e+06	0	1.25556e+06	1.3711e+06	802531	0	0	0	0	0	0	0.0569289		Q9D0M3	CY1	Cytochrome c1	35.327
GGH	1.87999e+08	2.02465e+08	9.19885e+07	4.37931e+07	9.66389e+07	1.82801e+08	4.44229e+07	8.19262e+08	5.1194e+08	3.03622e+08	3.29237e+08	1.87999e+08	0.0404613		Q9Z0L8	GGH	MOUSE Gamma-glutamyl hydrolase OS=Mus musculus GN=Ggh PE=1 SV=2	35.469
PTGR1	0	5.85282e+06	7.55814e+06	6.28791e+06	9.01284e+06	1.0231e+07	0	8.49422e+06	4.88592e+06	0	0	5.85282e+06	0.153731		Q91YR9	PTGR1	MOUSE Prostaglandin reductase 1 OS=Mus musculus GN=Ptgr1 PE=1 SV=2	35.56
MDHM	2.98039e+07	1.31901e+07	2.37891e+07	1.60915e+07	1.10313e+07	1.25414e+07	1.3744e+07	1.42484e+07	1.67273e+07	2.2032e+07	1.52457e+07	1.52457e+07	0.731248		P08249	MDHM	MOUSE Malate dehydrogenase, mitochondrial OS=Mus musculus GN=Mdh2 PE=1 SV=3	35.611
FILA	2.52031e+07	3.18326e+07	3.15776e+07	2.63738e+07	3.20184e+07	8.03713e+06	2.97029e+07	2.01273e+07	1.75601e+07	1.89645e+07	3952.73	2.52031e+07	0.290736		P11088	FILA	MOUSE Filaggrin (Fragment) OS=Mus musculus GN=Flg PE=2 SV=1	35.677
ALDR	2.88922e+06	2.34572e+06	2.91932e+06	2.89032e+06	3.51526e+06	0	6.43362e+06	0	0	0	0	2.34572e+06	0.259153		P45376	ALDR	MOUSE Aldose reductase OS=Mus musculus GN=Akr1b1 PE=1 SV=3	35.732
G3P	6.99417e+07	8.2013e+07	7.24258e+07	5.87587e+07	4.44737e+07	5.15047e+07	8.30226e+07	1.52835e+08	1.23964e+08	1.22891e+08	9.06592e+07	8.2013e+07	0.135299		P16858	G3P	MOUSE Glyceraldehyde-3-phosphate dehydrogenase OS=Mus musculus GN=Gapdh PE=1 SV=2;>tr	35.81
PRSS8	0	0	0	0	0	0	0	4.76617e+06	5.666e+06	0	0	0	0.0346856		Q99L44	PRSS8	MOUSE Prostasin OS=Mus musculus GN=Prss8 PE=2 SV=1;>sp	36.216
LDHA	7.23054e+07	5.33044e+07	7.87022e+07	6.23657e+07	5.15583e+07	5.60962e+07	5.81651e+07	9.6669e+07	1.12985e+08	1.86222e+08	9.24103e+07	7.23054e+07	0.147033		P06151	LDHA	MOUSE L-lactate dehydrogenase A chain OS=Mus musculus GN=Ldha PE=1 SV=3;>tr	36.498
MDHC	1.77221e+07	1.77553e+07	1.84421e+07	1.9763e+07	1.39195e+07	3.18966e+07	1.99357e+07	1.85537e+07	2.61562e+07	1.73719e+07	1.73689e+07	1.84421e+07	0.914117		P14152	MDHC	MOUSE Malate dehydrogenase, cytoplasmic OS=Mus musculus GN=Mdh1 PE=1 SV=3	36.511
AK1A1	3.46014e+06	2.9181e+06	5.0779e+06	0	0	5.22283e+06	5.48515e+06	4.99343e+06	3.57002e+06	0	0	3.46014e+06	0.924101		Q9JII6	AK1A1	MOUSE Alcohol dehydrogenase [NADP(+)] OS=Mus musculus GN=Akr1a1 PE=1 SV=3;>tr	36.586
SERPINB10	7.10178e+06	4.92844e+06	7.9902e+06	5.78546e+06	0	0	0	8.56487e+06	0	0	0	0	0.157953		G3UYR4	SERPINB10	MOUSE Serpin B10 OS=Mus musculus GN=Serpinb10 PE=4 SV=1;>sp	36.651
FA49B	1.05581e+07	0	7.25025e+06	0	0	0	0	9.29227e+06	9.01096e+06	9.16307e+06	9.44258e+06	7.25025e+06	0.13193		Q921M7	FA49B	MOUSE Protein FAM49B OS=Mus musculus GN=Fam49b PE=2 SV=1	36.776
APRV1	2.50178e+07	2.84554e+07	2.01154e+07	1.44363e+07	0	0	0	4.27109e+07	4.12303e+07	4.23982e+07	3.35568e+07	2.50178e+07	0.121883		Q09PK2	APRV1	MOUSE Retroviral-like aspartic protease 1 OS=Mus musculus GN=Asprv1 PE=1 SV=1	37.174
EIF2S3X	6.97239e+07	0	0	0	0	1.5214e+07	0	0	2.19345e+07	0	3792.73	0	0.100385		A2AAW9	EIF2S3X	Eukaryotic translation initiation factor 2 subunit 3, X-linked	37.194
HA10	0	0	0	0	0	5.23116e+06	0	0	2.72911e+06	3.95528e+06	0	0	0.372341		P01898	HA10	MOUSE H-2 class I histocompatibility antigen, Q10 alpha chain OS=Mus musculus GN=H2-Q10 PE=1 SV=3;>tr	37.251
FETUA	3.30753e+07	1.58711e+07	1.13706e+07	4.40015e+07	1.20022e+07	7.62958e+07	3.20096e+07	1.3402e+07	1.29657e+07	2.13377e+07	1.31851e+07	1.58711e+07	0.205573		P29699	FETUA	MOUSE Alpha-2-HS-glycoprotein OS=Mus musculus GN=Ahsg PE=1 SV=1	37.325
TALDO	1.85472e+07	1.16216e+07	1.5214e+07	1.01713e+07	1.10896e+07	1.08407e+07	1.03115e+07	2.60684e+07	3.93279e+07	4.45895e+07	2.3033e+07	1.5214e+07	0.120746		Q93092	TALDO	MOUSE Transaldolase OS=Mus musculus GN=Taldo1 PE=1 SV=2	37.387
ROA2	2.98432e+07	1.36652e+07	1.36761e+07	9.49542e+06	6.50988e+06	0	1.13049e+07	1.78151e+07	2.10519e+07	2.51194e+07	2.07032e+07	1.36761e+07	0.254597		O88569	ROA2	MOUSE Heterogeneous nuclear ribonucleoproteins A2/B1 OS=Mus musculus GN=Hnrnpa2b1 PE=1 SV=2	37.402
PCBP1	9.73095e+06	4.50158e+06	6.1287e+06	4.58185e+06	0	0	4.27621e+06	4.82534e+06	5.99197e+06	5.97414e+06	2392.41	4.58185e+06	0.917201		P60335	PCBP1	MOUSE Poly(rC)-binding protein 1 OS=Mus musculus GN=Pcbp1 PE=1 SV=1	37.497
LORI	3.89408e+06	1.64867e+07	0	8.95834e+06	5.39391e+06	0	5.88291e+06	3.91899e+06	3.48517e+06	2.78202e+06	1809.53	3.89408e+06	0.246686		P18165	LORI	MOUSE Loricrin OS=Mus musculus GN=Lor PE=2 SV=2	38.2
CF058	0	0	0	0	0	1.15661e+07	0	1.82336e+07	0	0	5034.78	0	0.229295		Q8C6C9	CF058	UPF0762 protein C6orf58 homolog	38.284
CON__P12763	0	1.59829e+06	0	0	0	0	0	3.58862e+06	2.78443e+06	1.53048e+06	1.76071e+07	0	0.0359621		P12763	CON__P12763	P12763;CON__P12763	38.418
NHRF1	5.32592e+06	3.9653e+06	4.67505e+06	4.89847e+06	5.07508e+06	0	7.02808e+06	3.58614e+06	4.25403e+06	6.9914e+06	4.42578e+06	4.67505e+06	0.443823		P70441	NHRF1	MOUSE Na(+)/H(+) exchange regulatory cofactor NHE-RF1 OS=Mus musculus GN=Slc9a3r1 PE=1 SV=3	38.6
NCF4	8.21341e+06	0	0	0	0	0	0	6.29816e+06	8.44022e+06	1.09229e+07	2977.25	0	0.0898325	immunity	P97369	NCF4	MOUSE Neutrophil cytosol factor 4 OS=Mus musculus GN=Ncf4 PE=1 SV=2	38.707
HPT	8.96282e+07	6.34031e+07	5.73961e+07	7.9635e+07	9.5061e+07	2.19333e+08	1.09106e+08	1.20008e+08	2.42238e+08	5.84367e+08	8.55254e+07	9.5061e+07	0.0773965		Q61646	HPT	MOUSE Haptoglobin OS=Mus musculus GN=Hp PE=1 SV=1	38.752
CAPG	4.2569e+07	4.67771e+07	4.38098e+07	3.35602e+07	3.87019e+07	3.53854e+07	3.62581e+07	3.98921e+07	4.0988e+07	4.82876e+07	2.69121e+07	3.98921e+07	0.802477		Q99LB4	CAPG	MOUSE Capping protein (Actin filament), gelsolin-like OS=Mus musculus GN=Capg PE=1 SV=1;>sp	38.768
ALDOA	1.09109e+08	9.14449e+07	1.22351e+08	9.4532e+07	8.90307e+07	4.72218e+07	9.56923e+07	1.12613e+08	1.23982e+08	1.70465e+08	8.88858e+07	9.56923e+07	0.352784		P05064	ALDOA	MOUSE Fructose-bisphosphate aldolase A OS=Mus musculus GN=Aldoa PE=1 SV=2;>tr	39.355
TWF2	6.94912e+06	0	2.42357e+06	0	0	0	0	0	1.41549e+07	0	0	0	0.254281		Q9Z0P5	TWF2	MOUSE Twinfilin-2 OS=Mus musculus GN=Twf2 PE=1 SV=1	39.47
H2AY	8.29609e+06	0	0	0	0	0	0	0	9.28776e+06	8.06895e+06	0	0	0.149466		Q9QZQ8	H2AY	MOUSE Core histone macro-H2A.1 OS=Mus musculus GN=H2afy PE=1 SV=3	39.735
PBIFA6	4.74639e+06	1.02236e+07	7.02248e+06	1.69573e+07	7.5153e+06	1.24877e+07	1.16175e+07	5.5371e+06	5.05778e+07	5.14922e+07	2352.27	1.02236e+07	0.109163		Q0VGU8	PBIFA6	MOUSE Predicted gene, EG545477 OS=Mus musculus GN=Bpifa6 PE=2 SV=1	39.816
ADH7	4.44537e+07	5.09931e+07	4.54303e+07	1.53773e+07	2.28438e+07	2.68813e+07	0	2.76437e+07	3.11451e+07	0	0	2.68813e+07	0.0953302		Q64437	ADH7	MOUSE Alcohol dehydrogenase class 4 mu/sigma chain OS=Mus musculus GN=Adh7 PE=2 SV=2	39.904
ADA	1.58617e+09	2.04471e+09	1.26483e+09	1.09088e+09	1.917e+09	1.10542e+09	1.77141e+09	4.02698e+09	4.11373e+09	3.99099e+09	1.40109e+09	1.77141e+09	0.0543697		P03958	ADA	MOUSE Adenosine deaminase OS=Mus musculus GN=Ada PE=1 SV=3	39.991
GNAI2	7.27416e+06	2.69546e+06	4.24917e+06	3.15094e+06	0	0	3.31115e+06	7.86192e+06	1.05907e+07	1.50828e+07	1.01403e+07	4.24917e+06	0.0911785		P08752	GNAI2	MOUSE Guanine nucleotide-binding protein G(i) subunit alpha-2 OS=Mus musculus GN=Gnai2 PE=1 SV=5	40.489
FPPS	4.43253e+06	5.96173e+06	6.37458e+06	5.73833e+06	6.33933e+06	0	7.80626e+06	7.39055e+06	1.05037e+07	0	2189.66	5.96173e+06	0.805188		Q920E5	FPPS	MOUSE Farnesyl pyrophosphate synthase OS=Mus musculus GN=Fdps PE=1 SV=1	40.581
ARC1B	1.00413e+07	0	5.72681e+06	0	0	0	0	5.92342e+06	1.06224e+07	1.04703e+07	7.18123e+06	5.72681e+06	0.126382		Q9WV32	ARC1B	MOUSE Actin-related protein 2/3 complex subunit 1B OS=Mus musculus GN=Arpc1b PE=2 SV=4	41.063
ACTB	1.86386e+09	1.10397e+09	1.24082e+09	9.83773e+08	6.82995e+08	3.924e+08	1.1754e+09	2.09086e+09	2.42342e+09	2.99914e+09	2.56125e+09	1.24082e+09	0.050534		P60710	ACTB	MOUSE Actin, cytoplasmic 1 OS=Mus musculus GN=Actb PE=1 SV=1;>P60712 SWISS-PROT:P60712 (Bos taurus) Actin, cytoplasmic 1;>tr	41.736
THIM	3.7022e+06	0	0	3.26239e+06	0	0	0	0	0	0	0	0	0.0566572		Q8BWT1	THIM	MOUSE 3-ketoacyl-CoA thiolase, mitochondrial OS=Mus musculus GN=Acaa2 PE=1 SV=3	41.829
ACTC	1.33101e+08	4.14975e+08	6.76459e+07	1.1658e+08	8.72378e+07	1.12897e+07	1.52116e+08	7.54517e+07	1.59452e+08	1.04531e+08	4.94683e+07	1.04531e+08	0.372942		P68033	ACTC	MOUSE Actin, alpha cardiac muscle 1 OS=Mus musculus GN=Actc1 PE=1 SV=1;>sp	42.019
SPB5	9.13707e+06	1.25519e+07	1.40172e+07	1.1763e+07	8.95182e+06	8.17989e+06	9.6537e+06	9.15355e+06	1.15777e+07	1.65882e+07	0	9.6537e+06	0.63176		P70124	SPB5	MOUSE Serpin B5 OS=Mus musculus GN=Serpinb5 PE=2 SV=1	42.111
GLNA	5.8354e+06	5.35795e+06	6.23756e+06	6.96769e+06	0	0	5.54901e+06	4.51956e+06	0	0	0	4.51956e+06	0.216272		P15105	GLNA	MOUSE Glutamine synthetase OS=Mus musculus GN=Glul PE=1 SV=6;>tr	42.119
CCBL1	1.37026e+07	1.26971e+07	1.71559e+07	1.1495e+07	1.61318e+07	1.35633e+07	1.25514e+07	1.51021e+07	2.02371e+07	1.61984e+07	8.27369e+06	1.37026e+07	0.885624		A2AQY8	CCBL1	MOUSE Kynurenine--oxoglutarate transaminase 1 OS=Mus musculus GN=Ccbl1 PE=1 SV=1;>sp	42.235
ILEUA	4.90534e+07	1.85485e+07	3.93034e+07	1.91521e+07	1.57037e+07	2.11609e+07	1.96837e+07	7.28916e+07	5.22418e+07	4.17363e+07	6.01704e+07	3.93034e+07	0.158022		Q9D154	ILEUA	MOUSE Leukocyte elastase inhibitor A OS=Mus musculus GN=Serpinb1a PE=1 SV=1;>tr	42.574
FETUB	4.47288e+07	5.80785e+07	6.47825e+07	6.58989e+07	4.39924e+07	9.68132e+07	8.00945e+07	6.27734e+07	8.20074e+07	1.12018e+08	5.53891e+07	6.47825e+07	0.39176		Q9QXC1	FETUB	MOUSE Fetuin-B OS=Mus musculus GN=Fetub PE=1 SV=1;>tr	42.712
KCRM	5.22391e+06	5.80635e+06	0	7.68386e+06	0	0	0	0	0	0	0	0	0.0328025		P07310	KCRM	MOUSE Creatine kinase M-type OS=Mus musculus GN=Ckm PE=1 SV=1	43.044
NCF1	5.84187e+06	0	3.88612e+06	0	0	0	0	0	0	0	0	0	0.048752		S4R293	NCF1	MOUSE Neutrophil cytosol factor 1 OS=Mus musculus GN=Ncf1 PE=4 SV=1;>sp	43.088
MCG20280	6.08194e+06	2.5822e+07	3.71904e+06	1.60793e+07	1.86413e+07	0	7.91825e+06	3.83209e+06	0	4.85285e+06	0	4.85285e+06	0.0966635		Q3UWK8	MCG20280	MOUSE MCG20280 OS=Mus musculus GN=Serpinb6d PE=2 SV=1	43.315
SPB11	5.16558e+06	5.51661e+06	5.30235e+06	0	0	0	0	1.23251e+07	8.3767e+06	7.42752e+06	2826.38	5.16558e+06	0.178054		Q9CQV3	SPB11	MOUSE Serpin B11 OS=Mus musculus GN=Serpinb11 PE=2 SV=1;>tr	43.482
RENI2	4.05478e+08	1.82102e+09	5.61087e+08	1.10362e+09	4.49664e+09	8.33335e+09	3.18993e+08	9.20236e+07	9.36743e+07	1.57181e+08	9.30853e+07	4.05478e+08	0.000657188		P00796	RENI2	MOUSE Renin-2 OS=Mus musculus GN=Ren2 PE=1 SV=1	44.282
Gm5097	4.25277e+07	6.68929e+07	1.03924e+08	2.05912e+08	1.55668e+08	2.53402e+08	7.04244e+08	6.23938e+07	9.69139e+07	1.70506e+08	2.60788e+08	1.55668e+08	0.108025		J3QME6	Gm5097	MOUSE Lipase OS=Mus musculus GN=Gm5097 PE=3 SV=1	44.313
MCG129038	1.9622e+08	3.10496e+08	3.37322e+08	2.26173e+08	3.22864e+08	1.92309e+08	3.98927e+08	5.89759e+08	4.85888e+08	5.38922e+08	2.24222e+08	3.22864e+08	0.123848		G3X9V8	MCG129038	MOUSE MCG129038 OS=Mus musculus GN=Serpinb3a PE=3 SV=1	44.452
PGK1	4.48592e+07	3.03197e+07	3.16785e+07	2.21968e+07	3.2782e+07	2.12808e+07	2.23156e+07	4.28384e+07	5.8272e+07	5.86468e+07	3.92503e+07	3.2782e+07	0.275804		P09411	PGK1	MOUSE Phosphoglycerate kinase 1 OS=Mus musculus GN=Pgk1 PE=1 SV=4;>tr	44.55
LIPG	4.20339e+07	7.79583e+07	1.97332e+08	4.73808e+07	1.28078e+08	2.97874e+07	4.60373e+07	5.38567e+08	1.89458e+08	5.68517e+07	9.25962e+07	7.79583e+07	0.089643		Q9CPP7	LIPG	MOUSE Gastric triacylglycerol lipase OS=Mus musculus GN=Lipf PE=2 SV=1	44.637
ARP2	1.31883e+07	0	8.9224e+06	8.77155e+06	0	0	0	2.00709e+07	2.67188e+07	4.03594e+07	1.39484e+07	8.9224e+06	0.0679874		P61161	ARP2	MOUSE Actin-related protein 2 OS=Mus musculus GN=Actr2 PE=1 SV=1	44.76
TMM43	0	0	0	0	0	0	0	0	3.92538e+06	2.96726e+06	0	0	0.042079		Q9DBS1	TMM43	MOUSE Transmembrane protein 43 OS=Mus musculus GN=Tmem43 PE=1 SV=1	44.783
NP1L1	3.59261e+06	0	0	0	0	0	0	3.2794e+06	3.53162e+06	4.37484e+06	0	0	0.107381		P28656	NP1L1	MOUSE Nucleosome assembly protein 1-like 1 OS=Mus musculus GN=Nap1l1 PE=1 SV=2;>tr	45.345
A1AT3	1.4356e+07	9.23704e+06	1.33886e+07	1.65468e+07	9.11809e+06	6.52479e+06	1.69831e+07	5.76014e+07	7.28689e+07	9.91975e+07	1.22729e+08	1.65468e+07	0.0191975		Q00896	A1AT3	MOUSE Alpha-1-antitrypsin 1-3 OS=Mus musculus GN=Serpina1c PE=1 SV=2;>sp	45.823
A1AT2	1.06733e+07	0	0	7.49346e+06	5.62024e+06	0	0	7.34484e+06	0	0	1.22544e+07	0	0.895968		P22599	A1AT2	MOUSE Alpha-1-antitrypsin 1-2 OS=Mus musculus GN=Serpina1b PE=1 SV=2	45.974
A1AT4	0	0	0	0	0	0	0	0	1.77178e+07	6.17925e+06	0	0	0.0203223		Q00897	A1AT4	MOUSE Alpha-1-antitrypsin 1-4 OS=Mus musculus GN=Serpina1d PE=2 SV=1	45.998
MCG140354	9.72051e+06	0	1.19202e+07	1.00863e+07	2.52005e+07	0	2.32125e+07	0	0	0	0	0	0.184866		Q5SQ27	MCG140354	MOUSE MCG140354 OS=Mus musculus GN=Sec14l3 PE=2 SV=1	46.084
IF4A1	1.10543e+07	8.98539e+06	3.20902e+06	0	0	0	6.63516e+06	4.84713e+06	7.16184e+06	6.17454e+06	2549.92	4.84713e+06	0.476594		P60843	IF4A1	MOUSE Eukaryotic initiation factor 4A-I OS=Mus musculus GN=Eif4a1 PE=1 SV=1;>tr	46.153
AATC	4.0593e+06	0	0	0	0	0	0	3.03402e+06	3.37113e+06	3.64402e+06	0	0	0.13593		P05201	AATC	MOUSE Aspartate aminotransferase, cytoplasmic OS=Mus musculus GN=Got1 PE=1 SV=3;>tr	46.247
PAI2	0	7.58123e+06	8.51338e+06	6.35341e+06	0	0	0	0	6.44433e+06	5.93041e+06	0	0	0.365934		P12388	PAI2	MOUSE Plasminogen activator inhibitor 2, macrophage OS=Mus musculus GN=Serpinb2 PE=2 SV=1	46.291
SMCE1	5.39044e+07	8.39326e+06	9.84596e+06	8.23993e+06	0	0	0	0	0	0	0	0	0.0147994		O54941	SMCE1	MOUSE SWI/SNF-related matrix-associated actin-dependent regulator of chromatin subfamily E member 1 OS=Mus musculus GN=Smarce1 PE=1 SV=1	46.638
IDHC	8.77124e+06	1.00616e+07	1.13556e+07	8.83164e+06	1.29119e+07	6.54336e+06	1.4242e+07	1.09635e+07	1.17446e+07	1.05746e+07	1.14215e+07	1.09635e+07	0.520221		O88844	IDHC	MOUSE Isocitrate dehydrogenase [NADP] cytoplasmic OS=Mus musculus GN=Idh1 PE=1 SV=2	46.674
SUCB2	0	4.30885e+07	0	3.14553e+07	2.05153e+07	2.46008e+07	3.55119e+07	0	0	0	0	0	0.107886		Q9Z2I8	SUCB2	MOUSE Succinyl-CoA ligase [GDP-forming] subunit beta, mitochondrial OS=Mus musculus GN=Suclg2 PE=1 SV=3	46.839
SPA3K	1.09939e+07	5.20981e+06	0	5.31118e+06	0	1.30216e+07	1.15389e+07	4.8194e+07	2.41756e+07	1.49242e+07	6.66522e+07	1.15389e+07	0.0374408		P07759	SPA3K	MOUSE Serine protease inhibitor A3K OS=Mus musculus GN=Serpina3k PE=1 SV=2	46.879
KCRU	5.42202e+06	5.26718e+06	5.91911e+06	4.83488e+06	0	0	0	4.27087e+06	4.48912e+06	4.46723e+06	4.74294e+06	4.48912e+06	0.934022		P30275	KCRU	MOUSE Creatine kinase U-type, mitochondrial OS=Mus musculus GN=Ckmt1 PE=1 SV=1;>tr	47.003
ENDOU	6.26942e+06	6.26312e+06	7.57702e+06	7.6602e+06	6.89825e+06	5.40701e+06	7.27492e+06	4.78438e+06	5.12617e+06	4.22201e+06	0	6.26312e+06	0.318616		Q3V188	ENDOU	MOUSE Poly(U)-specific endoribonuclease OS=Mus musculus GN=Endou PE=2 SV=1	47.01
ENOA	1.52444e+08	1.24119e+08	1.87888e+08	1.4001e+08	1.24572e+08	6.76084e+07	1.24429e+08	1.87589e+08	2.13321e+08	2.48815e+08	1.44021e+08	1.44021e+08	0.26084		P17182	ENOA	MOUSE Alpha-enolase OS=Mus musculus GN=Eno1 PE=1 SV=3;>tr	47.14
CBPA4	0	6.23086e+06	8.50748e+06	4.98962e+06	0	0	0	4.39003e+06	5.01181e+06	5.5519e+06	0	4.39003e+06	0.737194		Q6P8K8	CBPA4	MOUSE Carboxypeptidase A4 OS=Mus musculus GN=Cpa4 PE=2 SV=2	47.338
ARP3	3.53033e+07	1.19251e+07	2.52285e+07	1.31595e+07	1.77966e+07	0	1.18222e+07	3.12196e+07	3.4554e+07	3.57218e+07	3.26924e+07	2.52285e+07	0.20448		Q99JY9	ARP3	MOUSE Actin-related protein 3 OS=Mus musculus GN=Actr3 PE=1 SV=3;>tr	47.357
AATM	8.32604e+06	8.27369e+06	6.77434e+06	5.60779e+06	6.27159e+06	0	0	0	0	0	0	0	0.0230205		P05202	AATM	MOUSE Aspartate aminotransferase, mitochondrial OS=Mus musculus GN=Got2 PE=1 SV=1	47.411
TCO2	2.12219e+07	2.20603e+07	1.69831e+07	9.81904e+06	1.71392e+07	8.04757e+07	7.95042e+06	8.76469e+07	6.42459e+07	6.15029e+07	9.87755e+07	2.20603e+07	0.0974534		O88968	TCO2	MOUSE Transcobalamin-2 OS=Mus musculus GN=Tcn2 PE=2 SV=1	47.585
SPB12	1.41062e+08	2.60408e+08	2.3135e+08	1.81425e+08	2.29736e+08	1.85984e+08	1.55383e+08	3.55888e+08	2.70621e+08	2.70537e+08	1.95169e+08	2.29736e+08	0.391412		Q9D7P9	SPB12	MOUSE Serpin B12 OS=Mus musculus GN=Serpinb12 PE=2 SV=1	47.834
CALR	2.98691e+07	1.93811e+07	2.34348e+07	1.95241e+07	1.37946e+07	2.0593e+07	1.6625e+07	1.64325e+07	2.6139e+07	4.638e+07	1.98839e+07	1.98839e+07	0.517946		P14211	CALR	MOUSE Calreticulin OS=Mus musculus GN=Calr PE=1 SV=1	47.994
PDIA6	0	0	0	0	4.38152e+06	0	0	3.31827e+06	4.28912e+06	7.57072e+06	3.65731e+06	0	0.0764866		Q922R8	PDIA6	MOUSE Protein disulfide-isomerase A6 OS=Mus musculus GN=Pdia6 PE=1 SV=3;>tr	48.1
HNRNPK	1.14524e+07	6.49861e+06	9.36696e+06	7.85647e+06	7.58412e+06	5.488e+06	1.22057e+07	5.29023e+06	6.78539e+06	7.89742e+06	1.05665e+07	7.85647e+06	0.807918		B2M1R6	HNRNPK	MOUSE Heterogeneous nuclear ribonucleoprotein K OS=Mus musculus GN=Hnrnpk PE=1 SV=1;>sp	48.562
FIBG	2.46059e+07	8.36712e+06	1.01256e+07	7.25791e+07	1.68723e+07	4.19626e+07	5.48287e+06	9.48917e+06	2.18624e+07	2.78052e+07	2.21009e+07	2.18624e+07	0.222471		Q8VCM7	FIBG	MOUSE Fibrinogen gamma chain OS=Mus musculus GN=Fgg PE=1 SV=1	49.391
GSDMA	3.20695e+07	3.77219e+07	4.06767e+07	3.07642e+07	5.65804e+07	2.2584e+07	2.46537e+07	2.4646e+07	2.3909e+07	4.08519e+07	3629.87	3.07642e+07	0.234275		Q9EST1	GSDMA	MOUSE Gasdermin-A OS=Mus musculus GN=Gsdma PE=2 SV=1;>sp	49.592
TBB5	2.43632e+07	8.61279e+06	8.04633e+06	1.24048e+07	8.44169e+06	5.36185e+06	1.74673e+07	1.56087e+07	1.58568e+07	1.78751e+07	2.07657e+07	1.56087e+07	0.261523		P99024	TBB5	MOUSE Tubulin beta-5 chain OS=Mus musculus GN=Tubb5 PE=1 SV=1	49.67
RINI	4.51095e+06	0	7.46236e+06	3.94885e+06	0	0	0	0	5.85586e+06	6.90974e+06	0	0	0.844385		Q91VI7	RINI	MOUSE Ribonuclease inhibitor OS=Mus musculus GN=Rnh1 PE=1 SV=1	49.816
TBB4B	8.35131e+07	5.96513e+07	4.42508e+07	4.5457e+07	3.75237e+07	2.13259e+07	8.88858e+07	7.90192e+07	8.64163e+07	9.74089e+07	9.05713e+07	7.90192e+07	0.140923		P68372	TBB4B	MOUSE Tubulin beta-4B chain OS=Mus musculus GN=Tubb4b PE=1 SV=1;>sp	49.83
ASM3A	0	0	0	0	0	4.78876e+07	5.29757e+06	3.56433e+06	0	0	0	0	0.0888152		P70158	ASM3A	Acid sphingomyelinase-like phosphodiesterase 3a	49.857
EF1G	1.49097e+07	1.23358e+07	1.17609e+07	1.44038e+07	9.39199e+06	8.32431e+06	1.13069e+07	1.09021e+07	1.31008e+07	1.4287e+07	9.86885e+06	1.17609e+07	0.937264		Q9D8N0	EF1G	MOUSE Elongation factor 1-gamma OS=Mus musculus GN=Eef1g PE=1 SV=3	50.06
EF1A1	1.49503e+08	1.26048e+08	1.06853e+08	1.19113e+08	9.03549e+07	7.27427e+07	1.44325e+08	7.32183e+07	7.50709e+07	6.85261e+07	8.27152e+07	9.03549e+07	0.414003		P10126	EF1A1	MOUSE Elongation factor 1-alpha 1 OS=Mus musculus GN=Eef1a1 PE=1 SV=3;>tr	50.113
TBA1B	1.06494e+08	6.10251e+07	6.93672e+07	4.58748e+07	4.09994e+07	3.70097e+07	6.63503e+07	7.72322e+07	8.16642e+07	8.60427e+07	1.16645e+08	6.93672e+07	0.265839		P05213	TBA1B	MOUSE Tubulin alpha-1B chain OS=Mus musculus GN=Tuba1b PE=1 SV=2;>ENSEMBL:ENSBTAP00000016242 (Bos taurus) similar to alpha-tubulin I isoform 1	50.151
NUCB2	5.30547e+06	1.05453e+07	7.65144e+06	1.88244e+07	6.83922e+06	0	1.16288e+07	1.38152e+07	1.31791e+07	1.90376e+07	3.07674e+07	1.16288e+07	0.137858		Q3UKN6	NUCB2	MOUSE Nucleobindin-2 OS=Mus musculus GN=Nucb2 PE=2 SV=1;>sp	50.353
AL3A1	2.5543e+08	2.79922e+08	2.16179e+08	2.45203e+08	3.38622e+08	2.13646e+08	3.02404e+08	3.92754e+08	4.10612e+08	4.75708e+08	1.52671e+08	2.79922e+08	0.262768		P47739	AL3A1	MOUSE Aldehyde dehydrogenase, dimeric NADP-preferring OS=Mus musculus GN=Aldh3a1 PE=2 SV=2	50.48
GDIB	2.23087e+07	1.94047e+07	2.88396e+07	1.2972e+07	1.57178e+07	1.70539e+07	2.13547e+07	2.76898e+07	2.78727e+07	2.61644e+07	1.87541e+07	2.13547e+07	0.43758		Q61598	GDIB	MOUSE Rab GDP dissociation inhibitor beta OS=Mus musculus GN=Gdi2 PE=1 SV=1	50.537
COR1A	9.05901e+07	2.06073e+07	4.92613e+07	3.12586e+07	1.78096e+07	2.13932e+07	2.12292e+07	7.05455e+07	8.21154e+07	9.32532e+07	6.84525e+07	4.92613e+07	0.164322		O89053	COR1A	MOUSE Coronin-1A OS=Mus musculus GN=Coro1a PE=1 SV=5;>tr	50.989
GUAD	1.9518e+07	3.42839e+06	1.30342e+07	1.2821e+07	7.88839e+06	7.23043e+06	5.66384e+06	1.08422e+07	1.56033e+07	1.79303e+07	1.03287e+07	1.08422e+07	0.666502		Q9R111	GUAD	MOUSE Guanine deaminase OS=Mus musculus GN=Gda PE=1 SV=1;>tr	51.012
CHIT1	6.51733e+06	2.41929e+06	5.00695e+06	0	0	0	2.9386e+06	3.44101e+06	0	0	0	0	0.274363		Q9D7Q1	CHIT1	MOUSE Chitotriosidase-1 OS=Mus musculus GN=Chit1 PE=1 SV=2	51.111
MFGM	5.0786e+06	5.78947e+06	5.08688e+06	1.02307e+07	0	7.85701e+06	1.32961e+07	7.93583e+06	1.27262e+07	1.90581e+07	7.27517e+06	7.85701e+06	0.152196		P21956	MFGM	MOUSE Lactadherin OS=Mus musculus GN=Mfge8 PE=1 SV=3	51.24
HEMO	7.89316e+07	3.66739e+07	6.62286e+07	7.69224e+07	7.73957e+07	1.99318e+08	2.56188e+07	5.02006e+07	6.07487e+07	7.35107e+07	5.52856e+07	6.62286e+07	0.184436		Q91X72	HEMO	MOUSE Hemopexin OS=Mus musculus GN=Hpx PE=1 SV=2	51.317
CAP1	8.15115e+07	1.6836e+07	4.27405e+07	2.23559e+07	2.23489e+07	3.27559e+07	1.64228e+07	5.58653e+07	6.56731e+07	6.42459e+07	4.21988e+07	4.21988e+07	0.339058		P40124	CAP1	MOUSE Adenylyl cyclase-associated protein 1 OS=Mus musculus GN=Cap1 PE=1 SV=4	51.564
FKBP4	0	0	0	0	0	0	0	0	461892	624567	0	0	0.0724929		P30416	FKBP4	MOUSE Peptidyl-prolyl cis-trans isomerase FKBP4 OS=Mus musculus GN=Fkbp4 PE=1 SV=5	51.572
ASM3B	0	0	1.83303e+06	0	0	4.80665e+06	0	1.7724e+07	1.1651e+07	9.75966e+06	2061.82	2061.82	0.0550648		P58242	ASM3B	MOUSE Acid sphingomyelinase-like phosphodiesterase 3b OS=Mus musculus GN=Smpdl3b PE=1 SV=1	51.599
CLUS	2.50933e+07	1.10336e+07	6.28094e+06	1.7615e+07	1.08103e+07	6.02822e+06	2.83756e+07	2.51203e+07	1.84025e+07	1.36136e+07	1.12686e+07	1.36136e+07	0.278357		Q06890	CLUS	MOUSE Clusterin OS=Mus musculus GN=Clu PE=1 SV=1;>tr	51.655
CISY	7.94656e+06	4.33019e+06	8.32951e+06	6.94672e+06	0	0	0	0	0	7.09121e+06	0	0	0.120979		Q9CZU6	CISY	MOUSE Citrate synthase, mitochondrial OS=Mus musculus GN=Cs PE=1 SV=1;>tr	51.736
ANGT	0	0	0	0	0	0	0	1.36014e+07	8.5063e+06	1.25232e+07	2.30682e+07	0	0.0128657		P11859	ANGT	MOUSE Angiotensinogen OS=Mus musculus GN=Agt PE=1 SV=1;>tr	51.99
AL3B1	4.17472e+06	3.05618e+06	5.16845e+06	5.6253e+06	0	0	8.89153e+06	2.42424e+06	2.12584e+06	0	0	2.42424e+06	0.71121		Q80VQ0	AL3B1	MOUSE Aldehyde dehydrogenase family 3 member B1 OS=Mus musculus GN=Aldh3b1 PE=2 SV=1	52.292
BLMH	3.07227e+07	4.2385e+07	3.05104e+07	2.62725e+07	2.8574e+07	2.65987e+07	2.37036e+07	4.43414e+07	2.85048e+07	3.0105e+07	2.02961e+07	2.8574e+07	0.791577		Q8R016	BLMH	MOUSE Bleomycin hydrolase OS=Mus musculus GN=Blmh PE=1 SV=1;>tr	52.511
SBP1	9.61878e+07	1.20976e+08	1.29291e+08	1.0076e+08	1.10682e+08	8.01973e+07	1.20855e+08	1.88868e+08	1.78098e+08	2.16726e+08	8.99114e+07	1.20855e+08	0.213384		P17563	SBP1	MOUSE Selenium-binding protein 1 OS=Mus musculus GN=Selenbp1 PE=1 SV=2;>sp	52.513
BIN2	0	0	0	0	0	0	0	2.44805e+06	0	3.39375e+06	0	0	0.0459084		D3Z6Q9	BIN2	MOUSE Bridging integrator 2 OS=Mus musculus GN=Bin2 PE=1 SV=1;>tr	52.553
LIPR1	0	0	0	6.56312e+06	0	0	0	1.86387e+07	1.15197e+07	0	1.14798e+07	0	0.0504961		Q5BKQ4	LIPR1	MOUSE Inactive pancreatic lipase-related protein 1 OS=Mus musculus GN=Pnliprp1 PE=2 SV=2	52.695
5430421N21Rik	2.23512e+07	2.03412e+07	1.57184e+07	3.94644e+07	2.38329e+07	1.65525e+07	2.39048e+07	1.34178e+07	1.68711e+07	1.51583e+07	9.06561e+07	2.03412e+07	0.323874		E9Q1Y9	5430421N21Rik	MOUSE Protein 5430421N21Rik OS=Mus musculus GN=5430421N21Rik PE=3 SV=1;>Q61726 TREMBL:Q61726 Tax	52.809
DMKN	3.05745e+06	5.03741e+06	5.65266e+06	5.47376e+06	6.22784e+06	0	6.32967e+06	7.62285e+06	5.79348e+06	5.2526e+06	8.04326e+06	5.65266e+06	0.300291		E9Q2P1	DMKN	MOUSE Dermokine OS=Mus musculus GN=Dmkn PE=4 SV=1;>tr	52.811
CCT8	4.71508e+06	0	5.9263e+06	4.07509e+06	0	0	0	0	4.02205e+06	3.77174e+06	0	0	0.355412		H3BL49	CCT8	MOUSE T-complex protein 1 subunit theta OS=Mus musculus GN=Cct8 PE=1 SV=1;>sp	53.082
6PGD	1.0497e+08	4.3971e+07	8.77411e+07	4.33657e+07	3.90562e+07	3.58582e+07	2.77167e+07	9.35575e+07	1.31711e+08	1.40316e+08	9.67293e+07	8.77411e+07	0.174313		Q9DCD0	6PGD	MOUSE 6-phosphogluconate dehydrogenase, decarboxylating OS=Mus musculus GN=Pgd PE=1 SV=3	53.247
NUCB1	0	9.8603e+06	0	0	0	0	0	8.23136e+06	9.24986e+06	1.06087e+07	9.12979e+06	0	0.0732575		Q02819	NUCB1	MOUSE Nucleobindin-1 OS=Mus musculus GN=Nucb1 PE=1 SV=2;>tr	53.408
VTDB	1.87814e+07	7.08016e+06	8.78432e+06	1.14691e+07	3.90854e+06	4.20208e+07	9.55649e+06	1.26072e+07	1.87619e+07	2.01734e+07	1.86148e+07	1.26072e+07	0.849289		P21614	VTDB	MOUSE Vitamin D-binding protein OS=Mus musculus GN=Gc PE=1 SV=2	53.6
GSHR	7.41518e+06	0	6.30515e+06	0	0	5.96256e+06	0	5.09058e+06	6.45327e+06	7.21041e+06	2446.43	5.09058e+06	0.691836		P47791	GSHR	MOUSE Glutathione reductase, mitochondrial OS=Mus musculus GN=Gsr PE=1 SV=3	53.662
VIME	7.95743e+07	1.35609e+07	3.57515e+07	1.28267e+07	7.25201e+06	8.50129e+06	9.24089e+06	3.94453e+07	6.20639e+07	8.62667e+07	7.51151e+07	3.57515e+07	0.119918		P20152	VIME	MOUSE Vimentin OS=Mus musculus GN=Vim PE=1 SV=3	53.687
ADPGK	2.91568e+06	0	0	0	0	0	0	0	3.60233e+06	3.1137e+06	1801.52	0	0.159273		Q8VDL4	ADPGK	MOUSE ADP-dependent glucokinase OS=Mus musculus GN=Adpgk PE=1 SV=2	53.902
PNLIPRP2	0	0	0	0	0	0	0	1.08704e+07	7.18422e+06	0	5.42541e+06	0	0.0206382		Q4VBW7	PNLIPRP2	MOUSE Pancreatic lipase-related protein 2 OS=Mus musculus GN=Pnliprp2 PE=2 SV=1;>sp	54.016
CDSN	1.73088e+07	2.23497e+07	2.68413e+07	3.03891e+07	3.05126e+07	1.84293e+07	2.55249e+07	1.61105e+07	2.09588e+07	2.45131e+07	2.03532e+07	2.23497e+07	0.630269		Q7TPC1	CDSN	MOUSE Corneodesmosin OS=Mus musculus GN=Cdsn PE=2 SV=2	54.312
AL1A1	5.82731e+06	0	6.996e+06	1.18452e+07	5.77264e+06	0	1.68816e+07	0	0	0	0	0	0.357182		P24549	AL1A1	MOUSE Retinal dehydrogenase 1 OS=Mus musculus GN=Aldh1a1 PE=1 SV=5	54.467
FIBB	2.85137e+07	8.52637e+06	8.29408e+06	6.21112e+07	1.47642e+07	3.23363e+07	0	1.16663e+07	1.83128e+07	3.08251e+07	1.78355e+07	1.78355e+07	0.237782		Q8K0E8	FIBB	MOUSE Fibrinogen beta chain OS=Mus musculus GN=Fgb PE=2 SV=1	54.752
2310003L06Rik	1.13859e+07	2.38535e+07	1.23435e+07	1.20143e+07	2.69765e+07	0	2.81348e+07	3.05888e+07	2.85968e+07	1.67151e+07	4.34153e+07	2.38535e+07	0.137586		Q9CV82	2310003L06Rik	MOUSE Protein 2310003L06Rik (Fragment) OS=Mus musculus GN=2310003L06Rik PE=2 SV=1	55.471
CP2F2	3.53481e+06	2.50035e+06	2.36646e+06	0	0	2.80798e+06	0	0	0	0	0	0	0.0460095		P33267	CP2F2	MOUSE Cytochrome P450 2F2 OS=Mus musculus GN=Cyp2f2 PE=2 SV=1	55.948
ATPB	2.05491e+08	4.25366e+07	4.98901e+07	4.07812e+07	3.4769e+07	2.4531e+07	3.29289e+07	3.43356e+07	3.68778e+07	4.62917e+07	4.33266e+07	4.07812e+07	0.186174		P56480	ATPB	MOUSE ATP synthase subunit beta, mitochondrial OS=Mus musculus GN=Atp5b PE=1 SV=2	56.3
ALDH2	2.05595e+07	4.77312e+06	9.88048e+06	5.02537e+06	7.73784e+06	5.04404e+06	0	1.05603e+07	2.04997e+07	3.22456e+07	9.25788e+06	9.25788e+06	0.242142		P47738	ALDH2	MOUSE Aldehyde dehydrogenase, mitochondrial OS=Mus musculus GN=Aldh2 PE=1 SV=1	56.537
PDIA3	3.38066e+07	1.80113e+07	2.0814e+07	1.73202e+07	1.56635e+07	1.56597e+07	9.94645e+06	2.25184e+07	2.70111e+07	4.16915e+07	1.92513e+07	1.92513e+07	0.516291		P27773	PDIA3	MOUSE Protein disulfide-isomerase A3 OS=Mus musculus GN=Pdia3 PE=1 SV=2	56.678
PDIA1	6.7585e+07	6.87997e+07	8.2275e+07	5.85372e+07	7.14411e+07	4.93313e+07	6.01766e+07	7.39322e+07	8.45353e+07	9.12234e+07	6.37225e+07	6.87997e+07	0.59267		P09103	PDIA1	MOUSE Protein disulfide-isomerase OS=Mus musculus GN=P4hb PE=1 SV=2	57.058
AMYP	0	0	0	0	0	0	0	1.2637e+07	1.42702e+07	0	0	0	0.0189068		P00688	AMYP	Pancreatic alpha-amylase	57.318
TCPB	5.57368e+06	3.5631e+06	3.73597e+06	3.71801e+06	0	0	4.64227e+06	0	4.02358e+06	5.23116e+06	0	3.71801e+06	0.935084		P80314	TCPB	MOUSE T-complex protein 1 subunit beta OS=Mus musculus GN=Cct2 PE=1 SV=4	57.477
AMY1	1.1423e+09	1.28054e+09	8.24989e+08	3.87306e+08	6.2542e+08	3.44964e+09	3.03769e+08	8.94107e+09	6.5364e+09	4.32679e+09	5.10831e+09	1.28054e+09	0.004		P00687	AMY1	MOUSE Alpha-amylase 1 OS=Mus musculus GN=Amy1 PE=1 SV=2;>tr	57.643
KPYM	1.93915e+08	1.25595e+08	1.82611e+08	1.25412e+08	1.20249e+08	7.02332e+07	1.20779e+08	2.55748e+08	2.69704e+08	3.60069e+08	2.29975e+08	1.82611e+08	0.117561		P52480	KPYM	MOUSE Pyruvate kinase PKM OS=Mus musculus GN=Pkm PE=1 SV=4	57.844
CRNN	6.98777e+06	1.17658e+07	1.59743e+07	1.22417e+07	0	0	8.38454e+06	0	1.79521e+07	3.5507e+07	2.43345e+07	1.17658e+07	0.134243		D3YUU6	CRNN	MOUSE Protein Crnn OS=Mus musculus GN=Crnn PE=4 SV=1	58.04
CCT3	3.99607e+06	2.66001e+06	3.00889e+06	0	0	0	0	0	0	2.87474e+06	1657.2	0	0.165036		Q3U0I3	CCT3	MOUSE T-complex protein 1 subunit gamma OS=Mus musculus GN=Cct3 PE=2 SV=1;>sp	58.278
GP2	1.00295e+07	9.96888e+06	1.02318e+07	5.2712e+06	5.68922e+06	1.81901e+07	8.05247e+06	6.48971e+07	6.8263e+07	8.05399e+07	2.84446e+07	1.02318e+07	0.0370679		Q9D733	GP2	MOUSE Pancreatic secretory granule membrane major glycoprotein GP2 OS=Mus musculus GN=Gp2 PE=2 SV=3	59.153
G6PD1	5.48542e+07	1.55348e+07	3.5394e+07	2.35308e+07	1.84255e+07	7.68786e+06	1.6449e+07	5.74499e+07	4.78777e+07	4.47536e+07	4.65281e+07	3.5394e+07	0.205359		Q00612	G6PD1	MOUSE Glucose-6-phosphate 1-dehydrogenase X OS=Mus musculus GN=G6pdx PE=1 SV=3;>tr	59.262
NCF2	5.56635e+06	0	5.24169e+06	0	0	0	0	6.80847e+06	0	0	0	0	0.50685		O70145	NCF2	MOUSE Neutrophil cytosol factor 2 OS=Mus musculus GN=Ncf2 PE=1 SV=1	59.485
CPNE3	8.73908e+06	2.93535e+06	4.78106e+06	0	0	0	0	0	0	0	0	0	0.0348499		Q8BT60	CPNE3	MOUSE Copine-3 OS=Mus musculus GN=Cpne3 PE=2 SV=2	59.584
ATPA	1.80197e+08	3.05994e+07	3.35161e+07	3.35987e+07	1.51903e+07	2.53705e+07	3.23665e+07	1.99267e+07	2.32334e+07	2.7373e+07	2.43564e+07	2.7373e+07	0.133782		Q03265	ATPA	MOUSE ATP synthase subunit alpha, mitochondrial OS=Mus musculus GN=Atp5a1 PE=1 SV=1;>tr	59.752
CATA	0	3.19149e+06	3.47456e+06	6.76988e+06	0	0	5.64679e+06	3.3806e+06	5.4823e+06	1.12039e+07	0	3.3806e+06	0.157959		P24270	CATA	MOUSE Catalase OS=Mus musculus GN=Cat PE=1 SV=4;>tr	59.795
TCPA	0	0	0	0	0	0	0	1.45703e+06	2.43265e+06	1.95576e+06	0	0	0.0458641		P11983	TCPA	MOUSE T-complex protein 1 subunit alpha OS=Mus musculus GN=Tcp1 PE=1 SV=3	60.448
FMO2	1.59108e+07	1.907e+07	1.95559e+07	2.07722e+07	1.54205e+07	1.7402e+07	1.5427e+07	1.29608e+07	1.65136e+07	2.10381e+07	1.93489e+07	1.7402e+07	0.78455		Q8K2I3	FMO2	MOUSE Dimethylaniline monooxygenase [N-oxide-forming] 2 OS=Mus musculus GN=Fmo2 PE=1 SV=3	60.974
EST1C	3.83919e+07	1.40352e+07	1.73232e+07	4.44398e+07	2.07463e+07	1.07257e+08	2.77061e+07	1.56163e+07	2.27112e+07	3.64698e+07	1.46988e+07	2.27112e+07	0.199583		P23953	EST1C	MOUSE Carboxylesterase 1C OS=Mus musculus GN=Ces1c PE=1 SV=4	61.055
HEXB	5.65855e+06	4.19634e+06	0	5.40102e+06	1.02371e+07	3.59528e+07	0	8.42503e+06	1.67192e+07	3.45912e+07	2708.86	5.65855e+06	0.58716		P20060	HEXB	MOUSE Beta-hexosaminidase subunit beta OS=Mus musculus GN=Hexb PE=2 SV=2	61.115
CES1D	3.48059e+06	2.85518e+06	0	0	1.95807e+06	0	0	0	0	0	1254.81	0	0.0526951		Q8VCT4	CES1D	MOUSE Carboxylesterase 1D OS=Mus musculus GN=Ces1d PE=1 SV=1	61.787
CK1B	0	3.42791e+06	4.38319e+06	0	0	0	6.33143e+06	0	0	0	0	0	0.870515		Q7Z794	CK1B	Keratin, type II cytoskeletal 1b	61.802
STIP1	5.81219e+06	2.48704e+06	2.87414e+06	0	0	0	3.51088e+06	3.03549e+06	2.71064e+06	3.40188e+06	0	2.71064e+06	0.441327		Q60864	STIP1	MOUSE Stress-induced-phosphoprotein 1 OS=Mus musculus GN=Stip1 PE=1 SV=1	62.581
G6PI	4.88956e+07	2.41966e+07	4.56845e+07	2.16798e+07	2.13392e+07	3.1427e+07	1.88727e+07	5.48238e+07	5.26635e+07	3.65622e+07	4.12689e+07	3.65622e+07	0.407185		P06745	G6PI	MOUSE Glucose-6-phosphate isomerase OS=Mus musculus GN=Gpi PE=1 SV=4;>tr	62.766
ECM1	3.80265e+07	4.95197e+07	4.09639e+07	3.96166e+07	4.88854e+07	4.28562e+07	4.0477e+07	4.88905e+07	3.59528e+07	2.65416e+07	3.58918e+07	4.0477e+07	0.572942		Q61508	ECM1	MOUSE Extracellular matrix protein 1 OS=Mus musculus GN=Ecm1 PE=1 SV=2	62.832
MAOX	1.36236e+07	1.22188e+07	1.63615e+07	1.53741e+07	1.6962e+07	1.36259e+07	1.70788e+07	2.01566e+07	2.15256e+07	2.99572e+07	1.33058e+07	1.63615e+07	0.341517		P06801	MAOX	MOUSE NADP-dependent malic enzyme OS=Mus musculus GN=Me1 PE=1 SV=2;>tr	63.953
CY24B	7.00255e+06	0	5.6774e+06	0	0	0	0	5.79248e+06	8.11523e+06	5.52752e+06	0	0	0.237959		Q61093	CY24B	MOUSE Cytochrome b-245 heavy chain OS=Mus musculus GN=Cybb PE=1 SV=1	65.304
2AAA	6.04621e+06	5.41827e+06	6.49006e+06	0	0	5.58916e+06	0	5.67209e+06	6.44992e+06	6.45283e+06	0	5.58916e+06	0.808449		Q76MZ3	2AAA	MOUSE Serine/threonine-protein phosphatase 2A 65 kDa regulatory subunit A alpha isoform OS=Mus musculus GN=Ppp2r1a PE=1 SV=3	65.322
TRI29	5.36836e+06	4.30714e+06	8.83164e+06	5.29996e+06	4.32809e+06	2.29347e+06	6.48781e+06	0	0	0	0	4.30714e+06	0.102616		Q8R2Q0	TRI29	MOUSE Tripartite motif-containing protein 29 OS=Mus musculus GN=Trim29 PE=2 SV=1	65.819
WDR1	2.20107e+07	1.63365e+07	1.94316e+07	1.74473e+07	1.29267e+07	0	1.94491e+07	1.80851e+07	1.87378e+07	1.68541e+07	1.91243e+07	1.80851e+07	0.450028		O88342	WDR1	MOUSE WD repeat-containing protein 1 OS=Mus musculus GN=Wdr1 PE=1 SV=3	66.406
LMNB1	1.75662e+07	0	1.25867e+07	9.26879e+06	0	1.04117e+07	8.20061e+06	1.08991e+07	1.19012e+07	2.30986e+07	1.16842e+07	1.08991e+07	0.264164		P14733	LMNB1	MOUSE Lamin-B1 OS=Mus musculus GN=Lmnb1 PE=1 SV=3	66.785
CALX	5.13292e+06	0	0	3.44172e+06	0	0	0	0	0	0	0	0	0.0515197		P35564	CALX	MOUSE Calnexin OS=Mus musculus GN=Canx PE=1 SV=1	67.277
PTN6	0	0	0	0	0	0	0	2.25461e+06	0	0	1706.83	0	0.0618831		P29351	PTN6	MOUSE Tyrosine-protein phosphatase non-receptor type 6 OS=Mus musculus GN=Ptpn6 PE=1 SV=2	67.558
TKT	2.66896e+08	1.00617e+08	2.21864e+08	1.38163e+08	1.04817e+08	1.00168e+08	9.06215e+07	2.06784e+08	2.55837e+08	2.80514e+08	2.22025e+08	2.06784e+08	0.270926		P40142	TKT	MOUSE Transketolase OS=Mus musculus GN=Tkt PE=1 SV=1	67.63
MOES	4.79857e+07	2.78833e+07	2.97792e+07	1.14771e+07	7.67508e+06	9.90448e+06	1.34682e+07	1.90422e+07	2.6666e+07	3.66015e+07	1.94424e+07	1.94424e+07	0.877314		P26041	MOES	MOUSE Moesin OS=Mus musculus GN=Msn PE=1 SV=3	67.766
POF1B	2.45982e+07	2.86226e+07	4.38736e+07	5.02981e+07	2.70008e+07	2.10622e+07	1.73436e+07	1.38958e+07	2.01566e+07	2.35847e+07	1.99385e+07	2.35847e+07	0.20843		Q8K4L4	POF1B	MOUSE Protein POF1B OS=Mus musculus GN=Pof1b PE=2 SV=3	67.784
CUZD1	0	0	0	0	0	4.51345e+06	4.22699e+06	0	2.37512e+07	1.74879e+07	0	0	0.0345087		P70412	CUZD1	MOUSE CUB and zona pellucida-like domain-containing protein 1 OS=Mus musculus GN=Cuzd1 PE=2 SV=2;>tr	68.081
VATA	4.60669e+06	0	5.41564e+06	0	0	0	0	4.8374e+06	7.11163e+06	9.55749e+06	5.02973e+06	4.60669e+06	0.105106		P50516	VATA	MOUSE V-type proton ATPase catalytic subunit A OS=Mus musculus GN=Atp6v1a PE=1 SV=2	68.325
1300017J02Rik	3.74426e+06	2.76702e+06	0	3.4112e+06	3.16089e+06	6.27289e+06	0	2.87434e+06	3.07979e+06	3.60033e+06	0	3.07979e+06	0.299425		D3YY36	1300017J02Rik	MOUSE Protein 1300017J02Rik OS=Mus musculus GN=1300017J02Rik PE=3 SV=1;>sp	68.6
ALBU	7.36098e+09	3.87541e+09	5.12996e+09	8.78473e+09	5.10124e+09	1.37418e+10	6.21734e+09	3.31417e+09	4.08163e+09	5.57259e+09	4.44828e+09	5.12996e+09	0.107008		P07724	ALBU	MOUSE Serum albumin OS=Mus musculus GN=Alb PE=1 SV=3	68.692
LKHA4	6.13092e+07	1.23362e+07	4.04883e+07	1.38771e+07	1.04095e+07	1.84319e+07	0	8.10018e+07	8.70113e+07	1.054e+08	6.17271e+07	4.04883e+07	0.0818705		P24527	LKHA4	MOUSE Leukotriene A-4 hydrolase OS=Mus musculus GN=Lta4h PE=1 SV=4	69.05
P02769	4.85754e+08	6.41578e+08	2.76777e+08	2.82162e+08	4.2891e+08	3.38446e+08	4.60907e+08	4.08837e+08	2.95831e+08	1.1673e+08	6.19466e+08	4.08837e+08	0.66575		P02769	P02769	(Bos taurus) Bovine serum albumin precursor	69.293
P02768-1	2.23264e+07	1.61815e+09	3.47702e+07	3.54836e+07	3.68906e+07	3.0263e+07	1.73288e+08	2.92372e+07	8.35479e+07	1.48368e+08	3.88968e+07	3.68906e+07	0.0506603		P02768-1	P02768-1	ALB Isoform 1 of Serum albumin precursor (human)	69.366
EZRI	6.53701e+06	5.36836e+06	5.35702e+06	6.1919e+06	0	5.93905e+06	1.27509e+07	5.8821e+06	6.16363e+06	8.36538e+06	7.41543e+06	6.16363e+06	0.257883		P26040	EZRI	MOUSE Ezrin OS=Mus musculus GN=Ezr PE=1 SV=3	69.406
HS71A	1.09327e+07	1.51914e+07	7.06618e+06	1.1655e+07	1.582e+07	0	1.20181e+07	8.32604e+06	1.19533e+07	1.81429e+07	2902.34	1.1655e+07	0.913934		Q61696	HS71A	MOUSE Heat shock 70 kDa protein 1A OS=Mus musculus GN=Hspa1a PE=1 SV=2;>sp	70.078
PLSL	2.22596e+08	7.12186e+07	1.50334e+08	7.4449e+07	3.51507e+07	9.42507e+07	2.84692e+07	1.99699e+08	2.48919e+08	3.1623e+08	2.26801e+08	1.50334e+08	0.111627		Q61233	PLSL	MOUSE Plastin-2 OS=Mus musculus GN=Lcp1 PE=1 SV=4	70.148
PABP1	5.5469e+06	0	5.31707e+06	0	0	0	0	0	0	0	0	0	0.046357		P29341	PABP1	MOUSE Polyadenylate-binding protein 1 OS=Mus musculus GN=Pabpc1 PE=1 SV=2;>tr	70.67
PLST	4.12531e+07	3.86844e+07	7.12605e+07	4.89753e+07	5.14405e+07	4.76047e+07	4.87399e+07	3.65635e+07	4.50602e+07	5.65314e+07	2.69597e+07	4.76047e+07	0.548771		Q99K51	PLST	MOUSE Plastin-3 OS=Mus musculus GN=Pls3 PE=1 SV=3;>tr	70.741
UROM	0	0	0	0	0	0	0	6.42369e+07	6.82204e+07	0	3511.18	0	0.00748815		Q91X17	UROM	Uromodulin	70.844
HSP7C	1.78773e+08	1.03131e+08	1.23904e+08	1.10625e+08	9.07441e+07	9.22567e+07	1.28043e+08	1.18462e+08	1.3532e+08	1.5238e+08	1.25817e+08	1.23904e+08	0.552619		P63017	HSP7C	MOUSE Heat shock cognate 71 kDa protein OS=Mus musculus GN=Hspa8 PE=1 SV=1;>tr	70.87
LBR	4.86733e+06	0	0	2.74562e+06	0	0	0	4.64292e+06	0	3.87791e+06	0	0	0.468278		Q3U9G9	LBR	MOUSE Lamin-B receptor OS=Mus musculus GN=Lbr PE=1 SV=2	71.439
KPRP	4.15617e+07	5.34357e+07	5.93708e+07	5.35655e+07	3.98921e+07	2.41095e+07	3.37632e+07	2.42033e+07	3.31568e+07	4.57637e+07	1.5779e+07	3.98921e+07	0.274831		B2RUR4	KPRP	MOUSE Keratinocyte proline-rich protein OS=Mus musculus GN=Kprp PE=2 SV=1	71.739
SBSN	1.08118e+07	1.25271e+07	1.37807e+07	1.18214e+07	1.64092e+07	3.96324e+06	1.40241e+07	2.7709e+07	3.00789e+07	3.23475e+07	2.69027e+07	1.40241e+07	0.118705		Q8CIT9	SBSN	MOUSE Suprabasin OS=Mus musculus GN=Sbsn PE=2 SV=1	72.333
AMPB	0	0	0	0	0	0	0	0	4.78106e+06	5.29702e+06	0	0	0.0350837		Q8VCT3	AMPB	MOUSE Aminopeptidase B OS=Mus musculus GN=Rnpep PE=2 SV=2;>tr	72.415
GRP78	7.1791e+07	5.56798e+07	8.02223e+07	6.09702e+07	6.64976e+07	5.01936e+07	4.66719e+07	4.07783e+07	5.99996e+07	6.88141e+07	4.40885e+07	5.99996e+07	0.451374		P20029	GRP78	MOUSE 78 kDa glucose-regulated protein OS=Mus musculus GN=Hspa5 PE=1 SV=3	72.421
LMNA	4.89719e+07	5.94676e+07	6.476e+07	5.86164e+07	5.15225e+07	2.86563e+07	4.73414e+07	4.07614e+07	4.26207e+07	4.78031e+07	4.07854e+07	4.78031e+07	0.51909		P48678	LMNA	MOUSE Prelamin-A/C OS=Mus musculus GN=Lmna PE=1 SV=2	74.237
SMGC	6.54855e+08	4.52628e+08	2.72041e+08	1.99104e+08	1.14264e+08	0	3.87569e+07	8.68774e+06	1.07057e+08	0	7.21716e+06	1.07057e+08	0.00818957		Q6JHY2	SMGC	MOUSE Submandibular gland protein C OS=Mus musculus GN=Muc19 PE=1 SV=1;>tr	74.382
LOX15	0	3.82996e+06	1.4355e+07	7.58149e+06	5.29941e+06	0	9.28776e+06	5.06805e+06	8.95275e+06	9.03316e+06	0	5.29941e+06	0.497428		P39654	LOX15	MOUSE Arachidonate 15-lipoxygenase OS=Mus musculus GN=Alox15 PE=1 SV=4	75.444
Q29443	0	1.26822e+07	0	0	0	0	0	0	9.71714e+06	7.58622e+06	0	0	0.295798		Q29443	Q29443	Serotransferrin - Bos taurus (Bovine).	75.829
TRFE	8.44077e+08	4.34792e+08	4.3544e+08	7.63287e+08	5.48266e+08	1.68453e+09	3.29534e+08	3.14449e+08	4.91392e+08	8.13631e+08	4.63068e+08	4.91392e+08	0.138123		Q921I1	TRFE	MOUSE Serotransferrin OS=Mus musculus GN=Tf PE=1 SV=1;>tr	76.723
TGM3	3.13556e+08	3.91816e+08	4.21863e+08	3.60619e+08	3.71812e+08	2.56299e+08	3.1691e+08	4.02915e+08	4.01688e+08	4.15724e+08	2.62774e+08	3.71812e+08	0.867532		Q08189	TGM3	MOUSE Protein-glutamine gamma-glutamyltransferase E OS=Mus musculus GN=Tgm3 PE=1 SV=2	77.308
TRFL	8.58861e+08	2.66896e+08	3.97947e+08	3.89514e+08	2.23593e+08	4.44605e+08	2.50563e+08	1.48885e+09	1.21407e+09	1.03014e+09	6.58451e+08	4.44605e+08	0.0641074		P08071	TRFL	MOUSE Lactotransferrin OS=Mus musculus GN=Ltf PE=2 SV=4	77.837
THOP1	1.70841e+07	1.65457e+07	1.9495e+07	1.39098e+07	1.57097e+07	0	1.3785e+07	2.17197e+07	2.01811e+07	3.03459e+07	3023.64	1.65457e+07	0.460657		Q8C1A5	THOP1	MOUSE Thimet oligopeptidase OS=Mus musculus GN=Thop1 PE=1 SV=1	78.025
MMP9	3.72103e+07	1.01664e+07	2.16783e+07	1.62795e+07	0	1.35224e+07	1.12569e+07	2.23141e+07	2.24032e+07	2.49079e+07	2.12329e+07	2.12329e+07	0.463046		P41245	MMP9	MOUSE Matrix metalloproteinase-9 OS=Mus musculus GN=Mmp9 PE=2 SV=2	80.534
LX12B	9.97683e+06	9.19393e+06	1.54939e+07	1.64319e+07	1.02491e+07	7.47841e+06	8.19038e+06	8.67511e+06	9.00909e+06	9.04601e+06	2982	9.04601e+06	0.264885		O70582	LX12B	MOUSE Arachidonate 12-lipoxygenase, 12R-type OS=Mus musculus GN=Alox12b PE=1 SV=1	80.577
PKP1	3.29631e+07	3.49903e+07	4.34198e+07	3.32212e+07	3.00841e+07	1.25301e+07	2.73645e+07	1.20757e+07	1.21677e+07	1.88812e+07	1.47949e+07	2.73645e+07	0.184076		P97350	PKP1	MOUSE Plakophilin-1 OS=Mus musculus GN=Pkp1 PE=2 SV=1	80.895
PERM	1.21056e+08	1.73442e+07	7.35846e+07	1.98248e+07	1.20243e+07	7.28411e+07	8.66609e+06	1.5148e+08	1.79698e+08	2.35426e+08	1.30245e+08	7.35846e+07	0.0685371		P11247	PERM	MOUSE Myeloperoxidase OS=Mus musculus GN=Mpo PE=2 SV=2	81.181
PERE	0	0	0	0	0	0	0	0	1.5596e+08	4.3557e+07	9.79558e+06	0	0.00579463		P49290	PERE	MOUSE Eosinophil peroxidase OS=Mus musculus GN=Epx PE=1 SV=2	81.379
CAST	1.30105e+06	1.71265e+06	0	1.72815e+06	0	0	1.84169e+06	0	0	0	0	0	0.253662		Q8CE80	CAST	MOUSE Calpastatin OS=Mus musculus GN=Cast PE=1 SV=1;>sp	81.44
SUN2	1.62947e+07	1.92991e+06	7.96283e+06	5.29647e+06	0	5.19647e+06	0	5.814e+06	7.75072e+06	8.01961e+06	5.04282e+06	5.29647e+06	0.646566		Q8BJS4	SUN2	MOUSE SUN domain-containing protein 2 OS=Mus musculus GN=Sun2 PE=1 SV=3	81.604
PLAK	1.99969e+08	2.40165e+08	3.06763e+08	2.10187e+08	1.91199e+08	1.30349e+08	2.2374e+08	1.0181e+08	1.0866e+08	1.22695e+08	1.10044e+08	1.91199e+08	0.180209		Q02257	PLAK	Junction plakoglobin	81.8
CAN1	8.58865e+06	5.90273e+06	9.99309e+06	5.77664e+06	5.48363e+06	4.01731e+06	0	7.14548e+06	7.82468e+06	9.39264e+06	2518.03	5.90273e+06	0.429479		O35350	CAN1	MOUSE Calpain-1 catalytic subunit OS=Mus musculus GN=Capn1 PE=1 SV=1	82.105
QSOX1	2.13111e+07	2.86494e+07	1.05658e+07	1.89114e+07	2.30922e+07	3.98534e+07	2.56295e+07	5.17175e+07	7.07977e+07	9.42442e+07	4.42646e+07	2.86494e+07	0.0915261		Q8BND5	QSOX1	MOUSE Sulfhydryl oxidase 1 OS=Mus musculus GN=Qsox1 PE=1 SV=1	82.784
DPP3	0	0	6.17497e+06	0	0	0	0	7.87201e+06	9.4816e+06	1.17426e+07	0	0	0.0679621		Q99KK7	DPP3	MOUSE Dipeptidyl peptidase 3 OS=Mus musculus GN=Dpp3 PE=2 SV=2	82.897
HS90B	1.09087e+08	7.87622e+07	8.64343e+07	8.90647e+07	6.92927e+07	6.14837e+07	1.19862e+08	7.27226e+07	8.53271e+07	1.19373e+08	1.02742e+08	8.64343e+07	0.430022		P11499	HS90B	MOUSE Heat shock protein HSP 90-beta OS=Mus musculus GN=Hsp90ab1 PE=1 SV=3	83.28
MEP1A	0	0	0	0	0	0	0	5.7053e+07	5.37179e+07	0	0	0	0.00856872		P28825	MEP1A	MOUSE Meprin A subunit alpha OS=Mus musculus GN=Mep1a PE=1 SV=4	84.23
HS90A	1.89566e+07	8.26223e+06	1.07848e+07	7.52938e+06	7.75691e+06	7.41878e+06	1.73388e+07	9.50365e+06	1.05856e+07	1.36019e+07	1.14485e+07	1.05856e+07	0.487084		P07901	HS90A	MOUSE Heat shock protein HSP 90-alpha OS=Mus musculus GN=Hsp90aa1 PE=1 SV=4	84.787
ITGB2	8.22208e+07	7.23118e+06	2.75892e+07	1.43874e+07	0	2.19186e+07	0	4.11746e+07	4.89108e+07	6.41302e+07	4.19524e+07	2.75892e+07	0.243949		Q542I8	ITGB2	MOUSE Integrin beta OS=Mus musculus GN=Itgb2 PE=2 SV=1;>sp	84.893
PIGR	2.55376e+08	2.15879e+08	2.62957e+08	1.85539e+08	2.41928e+08	2.20003e+08	2.33072e+08	6.39137e+08	6.58496e+08	6.52702e+08	4.10982e+08	2.55376e+08	0.0680316		O70570	PIGR	MOUSE Polymeric immunoglobulin receptor OS=Mus musculus GN=Pigr PE=1 SV=1	84.998
NEP	0	0	0	0	6.37503e+06	4.94734e+07	0	0	0	0	2188.98	0	0.0182306		Q61391	NEP	MOUSE Neprilysin OS=Mus musculus GN=Mme PE=1 SV=3	85.701
GELS	5.04972e+07	3.14172e+07	3.91403e+07	3.49224e+07	2.91088e+07	4.0588e+07	3.20429e+07	3.28764e+07	4.54035e+07	5.98128e+07	2.68459e+07	3.49224e+07	0.817188		P13020	GELS	MOUSE Gelsolin OS=Mus musculus GN=Gsn PE=1 SV=3	85.941
A4	3.98348e+06	2.80564e+06	2.765e+06	1.65954e+06	5.01737e+06	1.29547e+08	0	0	0	0	0	1.65954e+06	0.0103444		P12023	A4	MOUSE Amyloid beta A4 protein OS=Mus musculus GN=App PE=1 SV=3	86.721
HNRPU	8.78554e+06	4.93186e+06	5.92897e+06	0	4.49534e+06	0	5.951e+06	3.57175e+06	5.45009e+06	6.41559e+06	0	4.93186e+06	0.819084		G3XA10	HNRPU	MOUSE Heterogeneous nuclear ribonucleoprotein U, isoform CRA	86.805
FIBA	1.39035e+07	6.07414e+06	5.4367e+06	9.07755e+07	1.52552e+07	2.20343e+07	3.14341e+06	1.10237e+07	1.69355e+07	2.06939e+07	2.14177e+07	1.52552e+07	0.208733		E9PV24	FIBA	MOUSE Fibrinogen alpha chain OS=Mus musculus GN=Fga PE=2 SV=1	87.428
TERA	4.55438e+07	3.96811e+07	4.84435e+07	4.75107e+07	4.00181e+07	2.18057e+07	3.62631e+07	3.30043e+07	4.63623e+07	5.53891e+07	2.67252e+07	4.00181e+07	0.852771		Q01853	TERA	MOUSE Transitional endoplasmic reticulum ATPase OS=Mus musculus GN=Vcp PE=1 SV=4	89.321
TGM1	4.50415e+07	6.19263e+07	6.19757e+07	4.77087e+07	5.68221e+07	3.85199e+07	3.66117e+07	2.47556e+07	2.58659e+07	2.73588e+07	2.25707e+07	3.85199e+07	0.157118		Q9JLF6	TGM1	MOUSE Protein-glutamine gamma-glutamyltransferase K OS=Mus musculus GN=Tgm1 PE=1 SV=2	89.825
PLMN	1.6319e+07	9.0595e+06	6.51236e+06	1.84153e+07	8.18046e+06	5.03556e+07	7.44582e+06	9.68553e+06	1.19827e+07	1.79751e+07	9.0771e+06	9.68553e+06	0.257788		P20918	PLMN	MOUSE Plasminogen OS=Mus musculus GN=Plg PE=1 SV=3	90.807
ENPL	6.772e+06	0	0	0	0	0	0	0	5.06524e+06	0	5.87171e+06	0	0.238123		P08113	ENPL	MOUSE Endoplasmin OS=Mus musculus GN=Hsp90b1 PE=1 SV=2;>tr	92.475
DSC1	1.03444e+07	1.41285e+07	1.52193e+07	1.30175e+07	1.20819e+07	8.37902e+06	1.31947e+07	5.93761e+06	1.13085e+07	1.90561e+07	1.45151e+07	1.30175e+07	0.828746		Q32ME9	DSC1	MOUSE Desmocollin 1 OS=Mus musculus GN=Dsc1 PE=2 SV=1;>sp	92.771
HSP74	0	0	0	0	0	0	0	1.54706e+06	4.11397e+06	3.66035e+06	0	0	0.0368847		Q61316	HSP74	MOUSE Heat shock 70 kDa protein 4 OS=Mus musculus GN=Hspa4 PE=1 SV=1;>tr	94.132
EF2	7.09033e+07	6.44734e+07	7.05846e+07	7.36484e+07	5.35822e+07	5.01258e+07	5.18378e+07	7.20527e+07	8.78811e+07	9.4614e+07	4.85629e+07	7.05846e+07	0.644234		P58252	EF2	MOUSE Elongation factor 2 OS=Mus musculus GN=Eef2 PE=1 SV=2	95.313
PYGL	2.09203e+07	0	1.05001e+07	9.35626e+06	0	0	0	1.4988e+07	1.82773e+07	2.4735e+07	1.71672e+07	1.05001e+07	0.136695		Q9ET01	PYGL	MOUSE Glycogen phosphorylase, liver form OS=Mus musculus GN=Pygl PE=1 SV=4;>tr	97.462
CADH1	0	0	0	0	0	0	0	3.09102e+06	3.80958e+06	0	0	0	0.042079		P09803	CADH1	MOUSE Cadherin-1 OS=Mus musculus GN=Cdh1 PE=1 SV=1	98.255
DSC2	2.14578e+07	2.16048e+07	2.93183e+07	2.18117e+07	3.22367e+07	1.70067e+07	2.02849e+07	1.29146e+07	1.50969e+07	1.56532e+07	1.65566e+07	2.02849e+07	0.300164		P55292	DSC2	MOUSE Desmocollin-2 OS=Mus musculus GN=Dsc2 PE=2 SV=1	99.96
PSMD2	0	0	0	0	0	0	0	1.86417e+06	2.47689e+06	2.93077e+06	0	0	0.0413081		Q8VDM4	PSMD2	MOUSE 26S proteasome non-ATPase regulatory subunit 2 OS=Mus musculus GN=Psmd2 PE=1 SV=1;>tr	100.2
ITIH4	9.13264e+06	8.49039e+06	4.72768e+06	1.05453e+07	4.8225e+06	1.22983e+07	0	0	3.78667e+06	0	0	4.72768e+06	0.0476524		E9Q5L2	ITIH4	MOUSE Inter alpha-trypsin inhibitor, heavy chain 4 OS=Mus musculus GN=Itih4 PE=4 SV=1;>tr	102.82
ACTN1	2.82129e+07	1.16542e+07	1.79024e+07	1.02708e+07	1.30049e+07	2.1504e+07	1.76553e+07	2.25278e+07	2.70739e+07	5.05427e+07	1.30568e+07	1.79024e+07	0.259381		Q7TPR4	ACTN1	MOUSE Alpha-actinin-1 OS=Mus musculus GN=Actn1 PE=1 SV=1;>tr	103.07
B3AT	0	0	0	4.80089e+07	5.03514e+06	0	0	0	0	0	0	0	0.0186983		P04919	B3AT	MOUSE Band 3 anion transport protein OS=Mus musculus GN=Slc4a1 PE=1 SV=1	103.13
ACTN4	9.31563e+07	7.27806e+07	8.62966e+07	6.99975e+07	6.73302e+07	6.79137e+07	4.56133e+07	8.88212e+07	1.12496e+08	1.72503e+08	7.27503e+07	7.27806e+07	0.352114		P57780	ACTN4	MOUSE Alpha-actinin-4 OS=Mus musculus GN=Actn4 PE=1 SV=1;>tr	104.98
GANAB	5.44481e+06	4.1515e+06	5.01911e+06	0	0	0	0	4.4829e+06	6.00112e+06	6.90495e+06	4.64597e+06	4.4829e+06	0.240006		Q8BHN3	GANAB	MOUSE Neutral alpha-glucosidase AB OS=Mus musculus GN=Ganab PE=1 SV=1	106.91
AMPN	1.00412e+06	1.03989e+06	910626	0	2.09533e+06	6.01141e+07	0	1.80266e+06	3.61973e+06	3.91166e+06	0	1.03989e+06	0.0713302		P97449	AMPN	MOUSE Aminopeptidase N OS=Mus musculus GN=Anpep PE=1 SV=4	109.65
AT1A1	0	0	0	0	0	0	0	2.10969e+06	2.36925e+06	0	0	0	0.0504265		Q8VDN2	AT1A1	MOUSE Sodium/potassium-transporting ATPase subunit alpha-1 OS=Mus musculus GN=Atp1a1 PE=1 SV=1;>tr	112.98
DSG1B	8.29507e+07	1.10809e+08	1.19621e+08	1.07913e+08	1.2042e+08	6.6583e+07	7.72403e+07	3.83441e+07	5.73981e+07	8.38292e+07	8.02084e+07	8.29507e+07	0.237523		Q7TSF1	DSG1B	MOUSE Desmoglein-1-beta OS=Mus musculus GN=Dsg1b PE=1 SV=1;>sp	114.45
DSG1A	0	5.0605e+06	3.16681e+06	5.4132e+06	3.82811e+06	0	0	0	0	3.90097e+06	4.18168e+06	3.16681e+06	0.270938		Q61495	DSG1A	MOUSE Desmoglein-1-alpha OS=Mus musculus GN=Dsg1a PE=2 SV=2	114.6
VINC	2.61399e+07	1.98275e+07	2.33448e+07	2.16618e+07	2.04628e+07	1.62614e+07	1.8077e+07	1.91375e+07	2.40903e+07	3.10901e+07	1.51982e+07	2.04628e+07	0.916828		Q64727	VINC	MOUSE Vinculin OS=Mus musculus GN=Vcl PE=1 SV=4	116.72
IDE	1.99457e+08	1.88521e+08	1.67478e+08	1.42412e+08	1.81998e+08	1.66506e+08	1.40233e+08	2.55129e+08	2.33048e+08	2.44219e+08	1.01528e+08	1.81998e+08	0.573542		Q9JHR7	IDE	MOUSE Insulin-degrading enzyme OS=Mus musculus GN=Ide PE=1 SV=1	117.77
ACLY	2.74124e+06	3.81936e+06	0	3.58316e+06	3.29649e+06	0	3.9232e+06	0	0	3.11305e+06	0	2.74124e+06	0.352126		Q91V92	ACLY	MOUSE ATP-citrate synthase OS=Mus musculus GN=Acly PE=1 SV=1;>tr	119.73
CP	4.39665e+07	1.43063e+07	1.11748e+07	2.81914e+07	2.49771e+07	1.05623e+08	1.6725e+07	1.28116e+07	1.99115e+07	3.21508e+07	1.32956e+07	1.99115e+07	0.150123		G3X9T8	CP	MOUSE Ceruloplasmin OS=Mus musculus GN=Cp PE=4 SV=1;>sp	121.08
ITGAM	2.14943e+07	0	1.38482e+07	5.80072e+06	0	1.28601e+07	0	1.92306e+07	2.48587e+07	3.53547e+07	1.96408e+07	1.38482e+07	0.130951		G5E8F1	ITGAM	MOUSE Integrin alpha M, isoform CRA	127.4
PTPRC	0	0	0	0	0	0	0	3.19282e+06	4.08442e+06	8.15865e+06	0	0	0.0260727		S4R1M0	PTPRC	MOUSE Receptor-type tyrosine-protein phosphatase C OS=Mus musculus GN=Ptprc PE=1 SV=1;>tr	128.57
RPTN	2.18893e+08	2.50416e+08	2.64822e+08	2.38878e+08	2.13728e+08	1.32655e+08	1.7111e+08	2.40965e+08	1.73999e+08	1.7547e+08	1.65385e+08	2.13728e+08	0.463191		P97347	RPTN	MOUSE Repetin OS=Mus musculus GN=Rptn PE=2 SV=2	128.62
CO1A2	0	2.5257e+06	1.60534e+06	1.12169e+08	2.78395e+06	0	1.69095e+06	5.71927e+06	1.53265e+06	0	1.94626e+07	1.69095e+06	0.0904455		Q01149	CO1A2	MOUSE Collagen alpha-2(I) chain OS=Mus musculus GN=Col1a2 PE=2 SV=2	129.56
EGF	4.3194e+06	3.25037e+07	6.06615e+06	1.22226e+07	3.83175e+07	6.43694e+08	5.26463e+06	1.026e+08	4.78661e+07	1.67087e+07	7.29133e+06	1.67087e+07	0.0612765		P01132	EGF	MOUSE Pro-epidermal growth factor OS=Mus musculus GN=Egf PE=1 SV=2	133.07
CO1A1	0	0	1.75629e+06	1.28176e+08	2.08064e+06	0	0	4.86413e+06	6.01298e+06	4.32509e+06	9.44553e+06	2.08064e+06	0.0736619		P11087	CO1A1	MOUSE Collagen alpha-1(I) chain OS=Mus musculus GN=Col1a1 PE=1 SV=4	138.03
TPP2	7.12619e+06	7.74911e+06	7.33645e+06	6.47792e+06	0	0	0	6.33253e+06	0	0	0	0	0.106117		Q64514	TPP2	MOUSE Tripeptidyl-peptidase 2 OS=Mus musculus GN=Tpp2 PE=1 SV=3;>tr	139.88
VARS	3.17011e+06	0	2.45331e+06	0	1.52323e+06	0	0	1.8408e+06	2.52447e+06	0	0	0	0.49322		Q9Z1Q9	VARS	MOUSE Valine--tRNA ligase OS=Mus musculus GN=Vars PE=2 SV=1;>tr	140.21
XDH	2.30738e+07	1.94181e+07	2.63537e+07	1.96701e+07	2.06023e+07	1.75127e+07	1.57168e+07	1.95993e+07	1.83306e+07	3.00133e+07	2.71218e+07	1.96701e+07	0.820575		Q00519	XDH	MOUSE Xanthine dehydrogenase/oxidase OS=Mus musculus GN=Xdh PE=1 SV=5	146.56
AOXD	3.50874e+07	1.11723e+08	7.80503e+07	7.92633e+07	6.70368e+07	5.93502e+07	7.82968e+07	6.1473e+07	8.68246e+07	1.41106e+08	5.17642e+07	7.80503e+07	0.500126		Q3TYQ9	AOXD	MOUSE Aldehyde oxidase 4 OS=Mus musculus GN=Aox4 PE=1 SV=1	148.28
OVOS	9.0969e+08	6.19166e+08	5.82002e+08	8.93536e+08	6.16211e+08	3.57619e+08	7.06224e+08	3.116e+09	1.77387e+09	9.93951e+08	1.79713e+09	8.93536e+08	0.0329479		Q3UU35	OVOS	MOUSE Ovostatin homolog OS=Mus musculus GN=Ovos PE=2 SV=2	162.34
MUG1	1.38185e+07	5.82227e+06	3.53407e+06	1.43993e+07	1.98103e+07	1.17685e+08	1.65767e+07	1.61788e+07	2.57622e+07	6.56254e+07	1.34397e+07	1.61788e+07	0.767147		P28665	MUG1	MOUSE Murinoglobulin-1 OS=Mus musculus GN=Mug1 PE=1 SV=3	165.3
A2M	2.97905e+07	2.09246e+07	1.93395e+07	7.63037e+07	2.27151e+07	1.2635e+08	6.20156e+06	3.25951e+07	3.23531e+07	4.28948e+07	1.1195e+07	2.97905e+07	0.148354		Q61838	A2M	MOUSE Alpha-2-macroglobulin OS=Mus musculus GN=A2m PE=1 SV=3;>tr	165.85
IQGA1	5.33506e+07	9.6946e+06	4.03985e+07	1.45852e+07	1.27611e+07	2.1469e+07	7.55578e+06	3.5728e+07	5.13247e+07	6.25475e+07	2.08118e+07	2.1469e+07	0.311254		Q9JKF1	IQGA1	MOUSE Ras GTPase-activating-like protein IQGAP1 OS=Mus musculus GN=Iqgap1 PE=1 SV=2	188.74
CLH1	1.19309e+07	8.10511e+06	9.76778e+06	7.01446e+06	0	7.90235e+06	0	1.0009e+07	1.29693e+07	1.10777e+07	1.08527e+07	9.76778e+06	0.538148		Q68FD5	CLH1	MOUSE Clathrin heavy chain 1 OS=Mus musculus GN=Cltc PE=1 SV=3;>tr	191.55
PPL	1.61016e+07	1.27275e+07	1.44925e+07	1.76217e+07	4.431e+06	4.43407e+06	7.36932e+06	8.76061e+06	1.43754e+07	2.32013e+07	1.20272e+07	1.27275e+07	0.670547		G5E898	PPL	MOUSE Periplakin OS=Mus musculus GN=Ppl PE=1 SV=1;>sp	203.78
DMBT1	2.78351e+07	1.75394e+07	2.01287e+07	1.1626e+07	2.19596e+07	1.08523e+07	1.23491e+07	1.7496e+08	1.23587e+08	8.64732e+07	9.82702e+07	2.19596e+07	0.0215229		E9QPG8	DMBT1	MOUSE Deleted in malignant brain tumors 1 protein OS=Mus musculus GN=Dmbt1 PE=4 SV=1;>sp	211.99
MCG140437	1.88352e+06	1.64197e+08	1.28974e+06	1.8329e+06	1.58379e+06	0	1.22776e+06	0	2.06327e+06	1.66414e+06	1172.25	1.58379e+06	0.0141485		G3UW82	MCG140437	MOUSE MCG140437, isoform CRA	223.22
MYH9	4.00104e+08	1.34046e+08	2.82995e+08	1.62707e+08	1.46543e+08	1.76427e+08	8.52295e+07	2.414e+08	3.25843e+08	4.94947e+08	2.60237e+08	2.414e+08	0.306635		Q8VDD5	MYH9	MOUSE Myosin-9 OS=Mus musculus GN=Myh9 PE=1 SV=4	226.37
EVPL	1.96364e+06	2.46789e+06	2.06362e+06	2.37863e+06	0	0	0	0	0	0	0	0	0.0506919		Q9D952	EVPL	MOUSE Envoplakin OS=Mus musculus GN=Evpl PE=2 SV=3	232.01
FN1	1.10888e+07	3.30312e+06	3.22127e+06	2.27482e+07	5.97207e+06	4.14078e+07	2.45467e+06	2.70294e+06	4.36924e+06	7.98106e+06	0	4.36924e+06	0.0838736		B7ZNJ1	FN1	MOUSE Fibronectin OS=Mus musculus GN=Fn1 PE=1 SV=1;>tr	239.72
FLG2-002	8.38541e+06	1.86795e+07	1.43744e+07	1.31654e+07	1.54377e+07	8.72244e+06	3.77913e+07	8.32431e+06	6.30078e+06	5.93781e+06	7.36345e+06	8.72244e+06	0.942224		Q5D862	FLG2	FLG2 Filaggrin-2	248.07
FLG2	3.83741e+06	9.34362e+06	3.46098e+06	1.066e+07	4.58281e+06	2.36966e+06	1.15966e+07	3.99912e+06	4.14488e+06	6.34351e+06	0	4.14488e+06	0.733498		E9QPZ3	FLG2	MOUSE Filaggrin-2 OS=Mus musculus GN=Flg2 PE=4 SV=1;>sp	248.59
TLN1	4.75569e+07	4.72784e+06	2.20153e+07	1.00302e+07	7.76767e+06	4.47762e+06	5.70779e+06	1.72047e+07	2.26617e+07	2.86305e+07	1.23405e+07	1.23405e+07	0.770591		P26039	TLN1	MOUSE Talin-1 OS=Mus musculus GN=Tln1 PE=1 SV=2	269.82
FCGBP	1.62434e+07	7.10558e+07	0	6.3129e+07	0	0	2.8489e+07	2.97276e+07	0	0	0	0	0.144234		E9Q9C6	FCGBP	MOUSE Protein Fcgbp OS=Mus musculus GN=Fcgbp PE=4 SV=1;>tr	275.24
FLNA	1.43458e+08	3.40028e+07	1.05415e+08	4.02811e+07	1.61323e+07	3.18193e+07	1.94248e+07	9.26636e+07	1.10978e+08	1.20746e+08	9.92938e+07	9.26636e+07	0.25976		B7FAU9	FLNA	MOUSE Filamin, alpha OS=Mus musculus GN=Flna PE=1 SV=1;>sp	280.5
HRNR-002	4.48747e+07	8.3011e+07	8.02891e+07	4.71776e+07	7.55799e+07	3.56747e+07	1.91743e+08	2.24459e+07	1.82008e+07	1.29887e+07	2.19148e+07	4.48747e+07	0.578509		Q86YZ3	HRNR	HRNR Hornerin	282.39
SPTAN1	1.82198e+07	1.12144e+07	2.36027e+07	1.19702e+07	1.12206e+07	5.65541e+06	1.09916e+07	1.40708e+07	2.21039e+07	3.18988e+07	1.05293e+07	1.19702e+07	0.399703		A3KGU5	SPTAN1	MOUSE Spectrin alpha chain, non-erythrocytic 1 OS=Mus musculus GN=Sptan1 PE=1 SV=1;>sp	282.89
HRNR	4.11874e+07	4.58923e+07	3.45289e+07	6.87902e+07	6.94971e+07	1.31572e+07	6.92855e+07	2.56419e+07	3.04376e+07	3.34221e+07	3.03417e+07	3.45289e+07	0.500701		E9QNP3	HRNR	MOUSE Hornerin OS=Mus musculus GN=Hrnr PE=4 SV=1;>tr	323.37
DESP	2.53121e+08	3.28359e+08	4.06802e+08	3.38223e+08	2.84637e+08	2.0076e+08	3.22439e+08	1.43214e+08	1.8208e+08	2.41626e+08	1.91783e+08	2.53121e+08	0.25078		E9Q557	DESP	MOUSE Desmoplakin OS=Mus musculus GN=Dsp PE=1 SV=1;>tr	332.91
FLG	3.44518e+06	5.15914e+06	3.26081e+06	5.1095e+06	4.0541e+06	5.60138e+06	1.07994e+07	2.59544e+06	0	0	0	3.44518e+06	0.296537		P20930	FLG	FLG Filaggrin	435.16
MUC5B	2.24525e+08	3.63991e+07	6.14198e+07	9.66608e+06	2.26939e+07	4.0878e+08	2.82941e+07	1.33589e+09	1.32804e+09	1.21815e+09	6.09478e+08	2.24525e+08	0.00367141		E9Q5I3	MUC5B	MOUSE Protein Muc5b OS=Mus musculus GN=Muc5b PE=4 SV=1	515.44
AHNAK	1.65264e+08	1.81904e+08	1.95081e+08	1.83213e+08	2.10027e+08	1.12676e+08	1.55431e+08	1.39932e+08	1.55728e+08	1.80616e+08	1.19009e+08	1.65264e+08	0.506528		E9Q616	AHNAK	MOUSE Protein Ahnak OS=Mus musculus GN=Ahnak PE=1 SV=1	604.25
MUC19	1.5549e+08	2.13809e+08	1.27613e+08	2.99878e+08	3.3577e+08	4.06435e+08	2.27218e+08	1.17483e+09	6.82616e+08	4.0956e+08	1.54858e+09	3.3577e+08	0.0220348		Q6PZE0	MUC19	MOUSE Mucin-19 OS=Mus musculus GN=Muc19 PE=2 SV=2;>tr	693.49
EPIPL	2.6571e+07	2.86255e+07	4.01084e+07	2.64131e+07	1.82109e+07	1.61743e+07	1.49133e+07	2.22909e+07	1.73514e+07	1.68886e+07	2.62016e+07	2.22909e+07	0.396126		Q8R0W0	EPIPL	MOUSE Epiplakin OS=Mus musculus GN=Eppk1 PE=1 SV=2	723.3
TTN	7.36574e+06	0	9.76643e+06	1.11806e+07	1.53124e+07	8.72728e+06	9.502e+06	8.01099e+06	1.42124e+07	1.56285e+08	3001.92	9.502e+06	0.0531311		E9Q8N1	TTN	MOUSE Titin OS=Mus musculus GN=Ttn PE=1 SV=1;>tr	3716

## Sheet: RNAseq
row.names	F1	F2	F3	F4	F5	M1	M2	M3	M4	M5
Spt1-001	9245	8197	7647	7447	2791	7069	2814	4237	2801	6203
Pip-001	1450	2046	2330	1956	1321	1583	1229	4429	1259	1292
Mup5-001	445	528	662	2365	394	2470	2580	2931	2757	2737
Scgb1b27-001	1471	1660	242	564	1117	344	321	1008	246	243
Klk1b26-201	274	249	297	304	134	1582	928	377	1077	1177
Prol1-001	759	360	247	431	413	417	575	1397	332	1412
Dcpp1-201	870	136	373	667	30	161	329	2095	110	14
Scgb2b26-001	801	547	215	396	1094	176	203	552	333	284
Dcpp3-201	418	133	392	647	23	245	400	2067	151	0
Car6-001	208	153	137	362	172	427	288	1850	337	428
Mucl1-001	1323	11	2	2632	5	8	0	0	1	1
Bpifa2-001	310	4	606	705	1	556	1073	24	1	543
Scgb2b27-001	709	612	157	275	650	178	133	632	168	137
RP23-421B1.4-001	139	10	1704	0	1140	67	0	0	0	0
Klk1b16-001	60	33	50	33	22	315	216	284	243	422
Klk1b9-001	82	67	59	58	23	412	266	187	276	3
Klk1b11-001	92	50	46	17	8	119	85	282	241	489
Klk1b3-001	57	50	58	11	21	169	145	191	223	326
Klk1b5-001	62	77	66	71	35	125	124	218	263	130
Klk1-201	71	34	79	62	30	141	167	275	116	115
Dcpp2-201	166	42	1	271	0	47	71	426	29	0
Klk1b21-201	53	39	31	11	17	156	91	129	171	223
Klk1b4-001	51	14	33	26	12	176	139	142	89	179
Klk1b8-001	36	26	22	10	6	97	80	64	126	176
mt-Atp8-201	32	8	46	48	35	79	71	190	50	80
Crisp3-001	35	65	24	24	16	294	50	29	25	44
Klk1b22-001	44	13	42	21	7	108	78	46	70	151
Wfdc12-001	117	51	53	222	11	6	5	4	10	0
Klk1b24-001	13	11	9	0	3	54	51	65	60	155
A630073D07Rik-001	15	29	52	49	24	16	7	193	2	14
RP23-340H19.3-001	13	124	66	100	78	0	0	0	0	0
Gm20594-001	61	46	39	26	32	32	30	55	3	26
Wfdc18-001	20	47	26	44	36	24	2	118	2	19
Klk1b1-201	7	3	7	3	1	55	28	44	31	91
mt-Nd1-201	18	10	20	24	12	42	22	54	11	21
Igkc-001	28	3	28	2	10	11	20	75	8	34
Ren1-001	19	16	6	45	3	39	21	23	14	28
Klk1b27-001	15	2	3	2	0	48	18	43	12	67
B2m-001	4	5	3	20	2	28	19	94	5	19
Scgb2b27-002	23	35	12	9	44	11	13	21	12	10
Bglap3-002	1	35	19	9	0	19	48	0	17	42
RP23-421B1.4-002	8	47	25	53	48	0	1	0	0	0
mt-Cytb-201	13	6	7	8	12	11	17	35	10	25
Cd63-201	3	25	7	6	3	24	26	24	5	10
Chia1-001	27	0	11	35	0	12	36	0	0	3
mt-Co1-201	8	6	11	7	1	21	8	34	8	13
Rps3-001	6	5	10	3	11	17	12	20	10	16
Gm10116-201	3	2	2	3	4	11	13	30	12	28
Rpl18a-201	4	21	8	14	5	4	5	29	7	8
Smr3a-001	9	1	12	21	0	26	31	0	0	4
Gm13339-001	12	6	14	24	19	5	6	13	0	0
Atp5o-001	6	6	5	3	3	7	19	18	16	11
Crisp1-001	0	1	17	3	0	56	13	0	2	2
Ifitm2-201	2	6	7	10	6	11	11	17	14	8
mt-Nd4-201	19	7	8	14	3	4	5	17	6	9
Psmb6-001	2	7	4	6	0	24	15	14	10	7
Rps3a1-001	2	4	14	6	5	6	10	29	4	5
Mup20-001	1	2	2	15	10	4	11	13	12	14
Psma7-001	1	3	12	1	0	24	14	9	15	5
Rps6-001	3	9	8	6	8	9	6	26	5	3
Chst1-001	0	0	27	3	0	40	0	0	11	0
Rps14-001	16	27	11	2	1	2	5	10	4	1
Prdx1-001	3	0	4	4	0	15	9	21	7	11
Ppia-001	3	3	9	3	6	15	3	20	8	2
Eef1a1-001	8	12	6	3	1	7	7	15	3	5
BC048546-001	3	0	3	8	0	2	1	48	2	0
Psmb1-201	4	1	2	0	1	14	4	23	10	7
Rps7-201	0	5	17	3	7	9	4	8	7	4
Pglyrp1-201	5	2	5	3	0	0	7	32	5	0
Nme7-006	13	17	2	5	8	7	2	2	0	2
Rpl8-201	2	3	4	4	4	6	6	15	1	11
Ubb-001	2	0	10	2	4	8	3	9	4	14
Myl6-201	1	7	2	2	1	20	8	7	1	5
Rps9-001	0	4	6	2	2	12	2	12	13	1
mt-Nd2-201	7	1	10	6	8	5	5	5	1	5
Rpl15-001	1	3	5	9	0	7	7	13	1	7
Map1lc3b-001	1	10	7	0	0	12	9	7	4	2
Selk-001	2	0	4	2	1	13	14	7	9	0
Ndufb9-201	5	6	15	5	1	6	1	8	2	1
mt-Nd5-201	4	1	5	5	5	4	2	18	2	3
Sdhb-001	4	3	4	0	1	4	4	13	7	9
Mup4-001	0	2	3	2	0	8	7	8	9	9
Id2-201	2	0	5	0	0	3	5	10	7	15
S100a1-001	1	1	4	0	3	9	14	8	3	3
Rps4x-001	6	3	4	6	2	2	4	11	3	4
Chmp2a-201	2	6	7	1	0	4	3	13	5	4
Bpifa2-002	3	0	6	10	0	3	11	1	0	11
Igha-001	3	7	15	4	7	1	3	2	1	1
Rpl7-001	5	2	5	2	1	4	3	11	3	7
Wbp5-001	0	1	1	6	6	7	3	14	1	4
Ndufs8-201	5	4	4	1	1	4	6	4	9	4
mt-Nd6-201	5	3	5	8	7	2	2	8	0	1
Nupr1-001	4	1	2	1	0	3	0	30	0	0
Coa3-001	1	4	2	0	4	8	2	14	5	0
Tonsl-201	1	0	1	1	0	12	4	12	7	2
Eif3k-201	1	2	5	6	1	6	2	10	5	1
Dad1-001	6	2	2	0	1	3	1	17	5	2
Hbb-bs-001	1	11	0	0	1	3	3	14	2	4
Erh-001	0	2	0	4	0	7	5	10	2	9
Cd9-001	2	0	6	1	0	10	1	9	5	4
Fxyd2-201	2	3	2	4	1	4	7	3	2	9
Mup9-001	1	1	1	1	1	3	6	12	4	7
Atp6v0e-201	2	0	1	2	1	9	7	6	8	1
Calm2-001	1	2	4	1	0	6	2	6	1	14
Tmem208-001	0	3	4	3	0	9	6	7	5	0
Rpl32-001	3	13	0	6	3	1	2	6	0	2
Tmsb4x-001	0	3	4	5	0	8	2	11	1	2
Gpx1-001	1	0	2	0	0	9	10	8	3	3
Tmed10-201	2	1	0	0	0	22	0	7	0	4
Naca-201	2	3	5	2	1	7	5	3	4	3
Tmbim6-001	0	0	4	9	0	7	1	8	3	2
5530400C23Rik-001	4	15	6	3	6	0	0	0	0	0
Reep5-201	3	4	1	0	0	6	3	7	2	6
Pigr-001	2	2	0	9	3	2	0	9	2	3
Ggh-001	3	0	8	3	0	2	10	1	1	4
Rps29-001	8	11	0	7	1	1	0	3	0	1
Rps19-001	11	0	2	7	3	3	0	2	4	0
Cst10-001	8	0	0	12	0	2	4	1	0	5
Iglc1-001	0	0	1	0	4	13	6	6	1	0
Rps18-001	5	7	1	1	1	3	9	2	0	1
Eva1c-006	9	4	1	7	4	4	1	0	0	0
